# Supplementary material for: Glycinium 3-carb­oxy-4-hy­droxy­benzene­sulfonate
Source: Acta Crystallogr Sect E Struct Rep Online. 2014 Mar 5;70(Pt 4):o397. doi: 10.1107/S1600536814004590 (PMC3998566; doi:10.1107/S1600536814004590)
Supplement: Supplementary file 1 [file e-70-0o397-sup1.cif]

##############################################################################
#                                                                            #
# This CIF contains the data in a paper accepted for publication in          #
# Acta Crystallographica Section E. It conforms to the requirements of       #
# Notes for Authors for Acta Crystallographica Section E, and has been       #
# peer reviewed under the auspices of the IUCr Commission on Journals.       #
#                                                                            #
# Full details of the Crystallographic Information File format               #
# are given in the paper "The Crystallographic Information File (CIF):       #
# a New Standard Archive File for Crystallography" by S. R. Hall, F. H.      #
# Allen and I. D. Brown [Acta Cryst. (1991), A47, 655-685].                  #
#                                                                            #
# The current version of the core CIF dictionary is obtainable from          #
# ftp://ftp.iucr.org/pub/cif_core.dic.                                       #
#                                                                            #
# Software is freely available for graphical display of the structure(s)     #
# in this CIF. For information consult the CIF software page                 #
# http://www.iucr.org/resources/cif/software.                                #
#                                                                            #
# This file may be used for bona fide research purposes within the           #
# scientific community so long as proper attribution is given to the journal # 
# article from which it was obtained.                                        #
#                                                                            #
##############################################################################
data_global
_audit_creation_method     SHELXL97
_journal_date_recd_electronic     2014-02-21
_journal_date_accepted     2014-02-27
_journal_name_full     'Acta Crystallographica, Section E'
_journal_year     2014
_journal_volume     70
_journal_issue      4
_journal_page_first     o397
_journal_page_last     o397
_journal_paper_category     QO
_journal_paper_doi     10.1107/S1600536814004590
_journal_coeditor_code     IS5343
_publ_contact_author_name     'G. Chakkaravarthi'
_publ_contact_author_address
;
Department of Physics
CPCL Polytechnic College
Chennai 600 068
India
;
_publ_contact_author_email
                             'chakkaravarthi_2005@yahoo.com, kan_uma6@yahoo.com'
_publ_contact_author_fax     ?
_publ_contact_author_phone     '09940334668'
_publ_section_title
;
Glycinium 3-carboxy-4-hydroxybenzenesulfonate
;
loop_
    _publ_author_name
    _publ_author_address
    'A. Thirunavukkarasu'
;
Department of Physics
Presidency College
Chennai 600 005
India
;
    'A. Silambarasan'
;
Department of Physics
Presidency College
Chennai 600 005
India
;
    'R. Mohan Kumar'
;
Department of Physics
Presidency College
Chennai 600 005
India
;
    'P. R. Umarani'
;
Kunthavai Naacchiyaar Govt. Arts College (W)
Thanjavur 613 007
India
;
    'G. Chakkaravarthi'
;
Department of Physics
CPCL Polytechnic College
Chennai 600 068
India
;
_publ_section_synopsis     .
data_I
_database_code_depnum_ccdc_archive 'CCDC 989106'
_audit_creation_method     SHELXL-97
_chemical_name_systematic
;
Glycinium 3-carboxy-4-hydroxybenzenesulfonate
;
_chemical_name_common     ?
_chemical_formula_moiety     'C2 H6 N O2 +, C7 H5 O6 S -'
_chemical_formula_sum     'C9 H11 N O8 S'
_chemical_formula_iupac     'C2 H6 N O2 +, C7 H5 O6 S -'
_chemical_formula_weight     293.25
_chemical_melting_point     ?
_symmetry_cell_setting     monoclinic
_symmetry_space_group_name_H-M     'P 21/c'
_symmetry_space_group_name_Hall     '-P 2ybc'
loop_
    _symmetry_equiv_pos_as_xyz
    'x, y, z'
    '-x, y+1/2, -z+1/2'
    '-x, -y, -z'
    'x, -y-1/2, z-1/2'
_cell_length_a     5.3651(3)
_cell_length_b     24.7207(15)
_cell_length_c     8.6840(5)
_cell_angle_alpha     90.00
_cell_angle_beta     90.170(2)
_cell_angle_gamma     90.00
_cell_volume     1151.75(12)
_cell_formula_units_Z     4
_cell_measurement_reflns_used     9634
_cell_measurement_theta_min     2.5
_cell_measurement_theta_max     32.0
_cell_measurement_temperature     295(2)
_exptl_crystal_description     block
_exptl_crystal_colour     colourless
_exptl_crystal_size_max     0.36
_exptl_crystal_size_mid     0.32
_exptl_crystal_size_min     0.30
_exptl_crystal_density_diffrn     1.691
_exptl_crystal_density_meas     ?
_exptl_crystal_density_method     'not measured'
_exptl_crystal_F_000     608
_exptl_absorpt_coefficient_mu     0.320
_exptl_absorpt_correction_type     multi-scan
_exptl_absorpt_process_details     '(SADABS; Sheldrick, 1996)'
_exptl_absorpt_correction_T_min     0.8934
_exptl_absorpt_correction_T_max     0.9101
_exptl_special_details     ?
_diffrn_ambient_temperature     295(2)
_diffrn_radiation_type     MoK\a
_diffrn_radiation_wavelength     0.71073
_diffrn_radiation_source     'fine-focus sealed tube'
_diffrn_radiation_monochromator     graphite
_diffrn_measurement_device_type     'Bruker Kappa APEXII CCD'
_diffrn_measurement_method     '\w and \f scan'
_diffrn_detector_area_resol_mean     ?
_diffrn_reflns_number     21406
_diffrn_reflns_av_R_equivalents     0.0299
_diffrn_reflns_av_sigmaI/netI     0.0229
_diffrn_reflns_theta_min     1.65
_diffrn_reflns_theta_max     32.07
_diffrn_reflns_theta_full     25.00
_diffrn_measured_fraction_theta_max     0.922
_diffrn_measured_fraction_theta_full     0.997
_diffrn_reflns_limit_h_min     -7
_diffrn_reflns_limit_h_max     7
_diffrn_reflns_limit_k_min     -36
_diffrn_reflns_limit_k_max     36
_diffrn_reflns_limit_l_min     -12
_diffrn_reflns_limit_l_max     12
_diffrn_standards_number     0
_diffrn_standards_interval_count     ?
_diffrn_standards_interval_time     0
_diffrn_standards_decay_%     ?
_refine_special_details     ?
_reflns_number_total     3694
_reflns_number_gt     3282
_reflns_threshold_expression     I>2sigma(I)
_refine_ls_structure_factor_coef     Fsqd
_refine_ls_matrix_type     full
_refine_ls_R_factor_all     0.0563
_refine_ls_R_factor_gt     0.0492
_refine_ls_wR_factor_gt     0.1132
_refine_ls_wR_factor_ref     0.1166
_refine_ls_goodness_of_fit_ref     1.200
_refine_ls_restrained_S_all     1.199
_refine_ls_number_reflns     3694
_refine_ls_number_parameters     197
_refine_ls_number_restraints     6
_refine_ls_hydrogen_treatment     mixed
_refine_ls_weighting_scheme     calc
_refine_ls_weighting_details
         'calc w=1/[\s^2^(Fo^2^)+(0.0325P)^2^+1.2564P] where P=(Fo^2^+2Fc^2^)/3'
_atom_sites_solution_hydrogens     geom
_atom_sites_solution_primary     direct
_atom_sites_solution_secondary     difmap
_refine_ls_shift/su_max     0.000
_refine_ls_shift/su_mean     0.000
_refine_diff_density_max     0.485
_refine_diff_density_min     -0.530
_refine_ls_extinction_method     'SHELXL97 (Sheldrick, 2008)'
_refine_ls_extinction_coef     0.071(3)
_refine_ls_extinction_expression
                                  'Fc^*^=kFc[1+0.001xFc^2^\l^3^/sin(2\q)]^-1/4^'
loop_
    _atom_type_symbol
    _atom_type_description
    _atom_type_scat_dispersion_real
    _atom_type_scat_dispersion_imag
    _atom_type_scat_source
    'C' 'C' 0.0033 0.0016
                         'International Tables Vol C Tables 4.2.6.8 and 6.1.1.4'
    'H' 'H' 0.0000 0.0000
                         'International Tables Vol C Tables 4.2.6.8 and 6.1.1.4'
    'N' 'N' 0.0061 0.0033
                         'International Tables Vol C Tables 4.2.6.8 and 6.1.1.4'
    'O' 'O' 0.0106 0.0060
                         'International Tables Vol C Tables 4.2.6.8 and 6.1.1.4'
    'S' 'S' 0.1246 0.1234
                         'International Tables Vol C Tables 4.2.6.8 and 6.1.1.4'
_computing_data_collection     'APEX2 (Bruker, 2004)'
_computing_cell_refinement     'SAINT (Bruker, 2004)'
_computing_data_reduction     'SAINT (Bruker, 2004)'
_computing_structure_solution     'SHELXS97 (Sheldrick, 2008)'
_computing_structure_refinement     'SHELXL97 (Sheldrick, 2008)'
_computing_molecular_graphics     'PLATON (Spek, 2009)'
_computing_publication_material     'SHELXL97 (Sheldrick, 2008)'
loop_
    _atom_site_type_symbol
    _atom_site_label
    _atom_site_fract_x
    _atom_site_fract_y
    _atom_site_fract_z
    _atom_site_U_iso_or_equiv
    _atom_site_adp_type
    _atom_site_calc_flag
    _atom_site_refinement_flags
    _atom_site_occupancy
    _atom_site_symmetry_multiplicity
    _atom_site_disorder_assembly
    _atom_site_disorder_group
    C C1 0.5636(3) 0.41186(7) 0.7824(2) 0.0177(3) Uani d . 1 1 . .
    C C2 0.6669(3) 0.46042(7) 0.8273(2) 0.0194(3) Uani d . 1 1 . .
    H H2 0.8074 0.4607 0.8903 0.023 Uiso calc R 1 1 . .
    C C3 0.5608(3) 0.50936(7) 0.7784(2) 0.0198(3) Uani d . 1 1 . .
    C C4 0.3495(4) 0.50846(8) 0.6831(2) 0.0244(4) Uani d . 1 1 . .
    C C5 0.2445(4) 0.45897(8) 0.6403(3) 0.0283(4) Uani d . 1 1 . .
    H H5 0.1027 0.4583 0.5785 0.034 Uiso calc R 1 1 . .
    C C6 0.3505(4) 0.41112(8) 0.6893(2) 0.0244(4) Uani d . 1 1 . .
    H H6 0.2801 0.3783 0.6603 0.029 Uiso calc R 1 1 . .
    C C7 0.6683(4) 0.56133(7) 0.8269(2) 0.0248(4) Uani d . 1 1 . .
    C C8 0.8846(4) 0.69748(7) 0.6240(2) 0.0213(3) Uani d . 1 1 . .
    C C9 0.8379(4) 0.71637(8) 0.7865(2) 0.0221(3) Uani d . 1 1 . .
    H H9A 0.9096 0.6908 0.8589 0.026 Uiso calc R 1 1 . .
    H H9B 0.9166 0.7512 0.8028 0.026 Uiso calc R 1 1 . .
    N N1 0.5669(3) 0.72092(7) 0.81273(19) 0.0219(3) Uani d D 1 1 . .
    O O1 0.2384(3) 0.55374(7) 0.6301(2) 0.0398(4) Uani d D 1 1 . .
    O O2 0.8214(3) 0.32854(7) 0.69766(18) 0.0377(4) Uani d . 1 1 . .
    O O3 0.5004(3) 0.31390(6) 0.88206(18) 0.0305(3) Uani d . 1 1 . .
    O O4 0.8755(3) 0.36047(6) 0.9590(2) 0.0364(4) Uani d . 1 1 . .
    O O5 0.8540(3) 0.55664(6) 0.9256(2) 0.0364(4) Uani d D 1 1 . .
    O O6 0.5921(3) 0.60513(6) 0.7813(2) 0.0380(4) Uani d . 1 1 . .
    O O7 1.1214(3) 0.68486(8) 0.60241(19) 0.0386(4) Uani d D 1 1 . .
    O O8 0.7240(3) 0.69592(6) 0.52779(16) 0.0278(3) Uani d . 1 1 . .
    S S1 0.70129(8) 0.349884(16) 0.83495(5) 0.01747(12) Uani d . 1 1 . .
    H H1A 0.489(6) 0.6942(10) 0.771(4) 0.059(10) Uiso d D 1 1 . .
    H H1B 0.515(6) 0.7512(8) 0.774(4) 0.059(10) Uiso d D 1 1 . .
    H H1C 0.528(6) 0.7171(14) 0.9088(15) 0.059(10) Uiso d D 1 1 . .
    H H5A 0.910(6) 0.5865(7) 0.949(4) 0.051(9) Uiso d D 1 1 . .
    H H7 1.134(6) 0.6766(12) 0.5112(15) 0.048(9) Uiso d D 1 1 . .
    H H1 0.320(6) 0.5791(10) 0.665(4) 0.064(11) Uiso d D 1 1 . .
loop_
    _atom_site_aniso_label
    _atom_site_aniso_U_11
    _atom_site_aniso_U_22
    _atom_site_aniso_U_33
    _atom_site_aniso_U_12
    _atom_site_aniso_U_13
    _atom_site_aniso_U_23
    C1 0.0206(8) 0.0139(7) 0.0186(8) -0.0001(6) -0.0015(6) -0.0008(6)
    C2 0.0198(8) 0.0163(7) 0.0219(8) -0.0006(6) -0.0050(6) -0.0003(6)
    C3 0.0229(8) 0.0147(7) 0.0218(8) -0.0006(6) -0.0037(6) 0.0001(6)
    C4 0.0261(9) 0.0201(8) 0.0270(9) 0.0030(7) -0.0065(7) 0.0031(7)
    C5 0.0249(9) 0.0258(9) 0.0342(11) 0.0013(7) -0.0141(8) -0.0010(8)
    C6 0.0249(9) 0.0196(8) 0.0286(9) -0.0025(6) -0.0071(7) -0.0034(7)
    C7 0.0292(10) 0.0161(7) 0.0291(9) -0.0014(6) -0.0055(8) 0.0003(7)
    C8 0.0271(9) 0.0181(7) 0.0186(8) -0.0005(6) 0.0015(7) 0.0008(6)
    C9 0.0255(9) 0.0238(8) 0.0169(8) -0.0034(7) -0.0012(6) -0.0017(6)
    N1 0.0278(8) 0.0198(7) 0.0181(7) -0.0003(6) 0.0008(6) -0.0003(6)
    O1 0.0426(9) 0.0232(7) 0.0534(11) 0.0065(7) -0.0235(8) 0.0052(7)
    O2 0.0510(10) 0.0343(8) 0.0279(8) 0.0189(7) 0.0124(7) 0.0003(6)
    O3 0.0374(8) 0.0217(6) 0.0324(8) -0.0097(6) 0.0019(6) 0.0069(6)
    O4 0.0463(9) 0.0209(7) 0.0419(9) 0.0003(6) -0.0261(8) -0.0003(6)
    O5 0.0452(9) 0.0190(7) 0.0449(9) -0.0059(6) -0.0232(8) -0.0013(6)
    O6 0.0492(10) 0.0150(6) 0.0496(10) 0.0014(6) -0.0166(8) 0.0022(6)
    O7 0.0282(8) 0.0602(11) 0.0274(8) 0.0057(7) 0.0009(6) -0.0083(7)
    O8 0.0328(8) 0.0322(7) 0.0183(6) 0.0033(6) -0.0035(5) -0.0020(5)
    S1 0.0230(2) 0.01263(18) 0.0168(2) -0.00042(14) -0.00211(14) -0.00052(13)
_geom_special_details     ?
loop_
    _geom_bond_atom_site_label_1
    _geom_bond_atom_site_label_2
    _geom_bond_site_symmetry_2
    _geom_bond_distance
    _geom_bond_publ_flag
    C1 C2 . 1.378(2) ?
    C1 C6 . 1.399(3) ?
    C1 S1 . 1.7605(17) ?
    C2 C3 . 1.402(2) ?
    C2 H2 . 0.9300 ?
    C3 C4 . 1.402(3) ?
    C3 C7 . 1.470(2) ?
    C4 O1 . 1.348(2) ?
    C4 C5 . 1.397(3) ?
    C5 C6 . 1.379(3) ?
    C5 H5 . 0.9300 ?
    C6 H6 . 0.9300 ?
    C7 O6 . 1.223(2) ?
    C7 O5 . 1.317(2) ?
    C8 O8 . 1.199(2) ?
    C8 O7 . 1.322(2) ?
    C8 C9 . 1.508(3) ?
    C9 N1 . 1.477(3) ?
    C9 H9A . 0.9700 ?
    C9 H9B . 0.9700 ?
    N1 H1A . 0.863(10) ?
    N1 H1B . 0.866(10) ?
    N1 H1C . 0.865(10) ?
    O1 H1 . 0.823(10) ?
    O2 S1 . 1.4559(15) ?
    O3 S1 . 1.4570(14) ?
    O4 S1 . 1.4478(15) ?
    O5 H5A . 0.822(10) ?
    O7 H7 . 0.821(10) ?
loop_
    _geom_angle_atom_site_label_1
    _geom_angle_atom_site_label_2
    _geom_angle_atom_site_label_3
    _geom_angle_site_symmetry_1
    _geom_angle_site_symmetry_3
    _geom_angle
    _geom_angle_publ_flag
    C2 C1 C6 . . 120.16(16) ?
    C2 C1 S1 . . 121.11(13) ?
    C6 C1 S1 . . 118.69(13) ?
    C1 C2 C3 . . 120.21(16) ?
    C1 C2 H2 . . 119.9 ?
    C3 C2 H2 . . 119.9 ?
    C4 C3 C2 . . 119.48(16) ?
    C4 C3 C7 . . 119.94(16) ?
    C2 C3 C7 . . 120.58(16) ?
    O1 C4 C5 . . 117.33(17) ?
    O1 C4 C3 . . 122.96(17) ?
    C5 C4 C3 . . 119.71(17) ?
    C6 C5 C4 . . 120.24(18) ?
    C6 C5 H5 . . 119.9 ?
    C4 C5 H5 . . 119.9 ?
    C5 C6 C1 . . 120.18(17) ?
    C5 C6 H6 . . 119.9 ?
    C1 C6 H6 . . 119.9 ?
    O6 C7 O5 . . 122.70(18) ?
    O6 C7 C3 . . 123.42(18) ?
    O5 C7 C3 . . 113.88(16) ?
    O8 C8 O7 . . 125.65(18) ?
    O8 C8 C9 . . 122.73(18) ?
    O7 C8 C9 . . 111.59(17) ?
    N1 C9 C8 . . 109.53(15) ?
    N1 C9 H9A . . 109.8 ?
    C8 C9 H9A . . 109.8 ?
    N1 C9 H9B . . 109.8 ?
    C8 C9 H9B . . 109.8 ?
    H9A C9 H9B . . 108.2 ?
    C9 N1 H1A . . 111(2) ?
    C9 N1 H1B . . 109(2) ?
    H1A N1 H1B . . 110(3) ?
    C9 N1 H1C . . 112(2) ?
    H1A N1 H1C . . 102(3) ?
    H1B N1 H1C . . 113(3) ?
    C4 O1 H1 . . 106(3) ?
    C7 O5 H5A . . 111(2) ?
    C8 O7 H7 . . 106(2) ?
    O4 S1 O2 . . 112.85(11) ?
    O4 S1 O3 . . 112.21(10) ?
    O2 S1 O3 . . 109.77(10) ?
    O4 S1 C1 . . 107.75(8) ?
    O2 S1 C1 . . 106.85(9) ?
    O3 S1 C1 . . 107.09(9) ?
loop_
    _geom_torsion_atom_site_label_1
    _geom_torsion_atom_site_label_2
    _geom_torsion_atom_site_label_3
    _geom_torsion_atom_site_label_4
    _geom_torsion_site_symmetry_1
    _geom_torsion_site_symmetry_2
    _geom_torsion_site_symmetry_3
    _geom_torsion_site_symmetry_4
    _geom_torsion
    _geom_torsion_publ_flag
    C6 C1 C2 C3 . . . . -0.8(3) ?
    S1 C1 C2 C3 . . . . 177.08(14) ?
    C1 C2 C3 C4 . . . . -0.2(3) ?
    C1 C2 C3 C7 . . . . 179.42(18) ?
    C2 C3 C4 O1 . . . . -179.32(19) ?
    C7 C3 C4 O1 . . . . 1.0(3) ?
    C2 C3 C4 C5 . . . . 1.2(3) ?
    C7 C3 C4 C5 . . . . -178.49(19) ?
    O1 C4 C5 C6 . . . . 179.4(2) ?
    C3 C4 C5 C6 . . . . -1.1(3) ?
    C4 C5 C6 C1 . . . . 0.1(3) ?
    C2 C1 C6 C5 . . . . 0.8(3) ?
    S1 C1 C6 C5 . . . . -177.06(16) ?
    C4 C3 C7 O6 . . . . -4.4(3) ?
    C2 C3 C7 O6 . . . . 175.9(2) ?
    C4 C3 C7 O5 . . . . 175.01(19) ?
    C2 C3 C7 O5 . . . . -4.7(3) ?
    O8 C8 C9 N1 . . . . 11.5(2) ?
    O7 C8 C9 N1 . . . . -170.32(16) ?
    C2 C1 S1 O4 . . . . 16.02(18) ?
    C6 C1 S1 O4 . . . . -166.12(16) ?
    C2 C1 S1 O2 . . . . -105.50(17) ?
    C6 C1 S1 O2 . . . . 72.36(17) ?
    C2 C1 S1 O3 . . . . 136.93(15) ?
    C6 C1 S1 O3 . . . . -45.21(17) ?
loop_
    _geom_hbond_atom_site_label_D
    _geom_hbond_atom_site_label_H
    _geom_hbond_atom_site_label_A
    _geom_hbond_site_symmetry_A
    _geom_hbond_distance_DH
    _geom_hbond_distance_HA
    _geom_hbond_distance_DA
    _geom_hbond_angle_DHA
    _geom_hbond_publ_flag
    O1 H1 O6 . 0.823(10) 1.89(2) 2.631(2) 150(4) y
    N1 H1A O6 . 0.863(10) 2.27(3) 2.878(2) 127(3) y
    N1 H1A O7 1_455 0.863(10) 2.46(3) 3.134(2) 135(3) y
    N1 H1B O3 2_656 0.866(10) 2.061(16) 2.876(2) 157(3) y
    N1 H1C O3 3_667 0.865(10) 1.978(15) 2.811(2) 161(3) y
    O5 H5A O4 3_767 0.822(10) 1.917(15) 2.702(2) 159(3) y
    O7 H7 O2 3_766 0.821(10) 1.835(12) 2.646(2) 169(3) y
    C2 H2 O5 3_767 0.93 2.45 3.370(2) 168 y
    C9 H9A O4 3_767 0.97 2.33 3.292(2) 172 y
    C6 H6 O8 3_666 0.93 2.46 3.273(2) 147 y
    C9 H9B O2 2_756 0.97 2.37 3.324(2) 167 y
_iucr_refine_instructions_details
;
TITL I in P2(1)/c
CELL  0.71073   5.3651  24.7207   8.6840   90.000   90.170   90.000
ZERR     4.00   0.0003   0.0015   0.0005    0.000    0.002    0.000
LATT   1
SYMM  - X, 1/2 + Y, 1/2 - Z
SFAC  C    H    N    O    S
UNIT  36   44   4    32   4
MERG   2
DFIX     0.860   0.010 N1 H1B  N1 H1C N1 H1A
DFIX     0.820   0.010 O5 H5A O1 H1 O7 H7
HTAB O1 O6
HTAB N1 O6
HTAB N1 O7_$1
EQIV $1 -1+x,y,z
HTAB N1 O3_$2
EQIV $2 1-x,1/2+y,3/2-z
HTAB N1 O3_$3
EQIV $3 1-x,1-y,2-z
HTAB O5 O4_$4
EQIV $4  2-x,1-y,2-z
HTAB O7 O2_$5
EQIV $5 2-x,1-y,1-z
HTAB C2 O5_$4
HTAB C9 O4_$4
HTAB C6 O8_$7
EQIV $7 1-x,1-y,1-z
EQIV $6  1-x,1-y,1-z
HTAB C9 O2_$8
EQIV $8 2-x,1/2+y,3/2-z
HTAB C9 O8_$9
EQIV $9  x,3/2-y,1/2+z
FMAP   2
PLAN   20
SIZE     0.30   0.32   0.36
ACTA    50.00
BOND   $H
CONF
L.S.   4
TEMP    22.00
WGHT    0.032500    1.256400
EXTI    0.071231
FVAR       0.20599
C1    1    0.563577    0.411863    0.782439    11.00000    0.02057    0.01389 =
         0.01858   -0.00080   -0.00152   -0.00007
C2    1    0.666874    0.460422    0.827332    11.00000    0.01982    0.01630 =
         0.02192   -0.00031   -0.00495   -0.00064
AFIX  43
H2    2    0.807417    0.460742    0.890270    11.00000   -1.20000
AFIX   0
C3    1    0.560762    0.509356    0.778425    11.00000    0.02286    0.01473 =
         0.02178    0.00006   -0.00374   -0.00055
C4    1    0.349462    0.508460    0.683082    11.00000    0.02613    0.02012 =
         0.02696    0.00310   -0.00648    0.00298
C5    1    0.244520    0.458967    0.640281    11.00000    0.02491    0.02575 =
         0.03423   -0.00100   -0.01414    0.00127
AFIX  43
H5    2    0.102659    0.458275    0.578509    11.00000   -1.20000
AFIX   0
C6    1    0.350501    0.411118    0.689289    11.00000    0.02491    0.01956 =
         0.02858   -0.00344   -0.00714   -0.00255
AFIX  43
H6    2    0.280087    0.378269    0.660316    11.00000   -1.20000
AFIX   0
C7    1    0.668285    0.561334    0.826928    11.00000    0.02924    0.01611 =
         0.02906    0.00026   -0.00545   -0.00136
C8    1    0.884605    0.697477    0.623975    11.00000    0.02714    0.01810 =
         0.01857    0.00084    0.00149   -0.00046
C9    1    0.837911    0.716366    0.786500    11.00000    0.02547    0.02380 =
         0.01688   -0.00169   -0.00116   -0.00337
AFIX  23
H9A   2    0.909569    0.690805    0.858895    11.00000   -1.20000
H9B   2    0.916615    0.751233    0.802794    11.00000   -1.20000
AFIX   0
N1    3    0.566924    0.720918    0.812734    11.00000    0.02775    0.01982 =
         0.01815   -0.00026    0.00084   -0.00033
O1    4    0.238440    0.553737    0.630135    11.00000    0.04256    0.02317 =
         0.05344    0.00515   -0.02353    0.00651
O2    4    0.821422    0.328538    0.697660    11.00000    0.05102    0.03430 =
         0.02794    0.00029    0.01239    0.01894
O3    4    0.500423    0.313896    0.882057    11.00000    0.03738    0.02175 =
         0.03244    0.00694    0.00189   -0.00972
O4    4    0.875518    0.360473    0.958967    11.00000    0.04634    0.02089 =
         0.04190   -0.00026   -0.02610    0.00032
O5    4    0.853961    0.556636    0.925644    11.00000    0.04518    0.01898 =
         0.04495   -0.00131   -0.02318   -0.00591
O6    4    0.592078    0.605131    0.781338    11.00000    0.04921    0.01501 =
         0.04958    0.00216   -0.01656    0.00143
O7    4    1.121361    0.684862    0.602405    11.00000    0.02820    0.06025 =
         0.02738   -0.00827    0.00091    0.00572
O8    4    0.723952    0.695923    0.527789    11.00000    0.03278    0.03220 =
         0.01833   -0.00202   -0.00346    0.00326
S1    5    0.701295    0.349884    0.834948    11.00000    0.02296    0.01263 =
         0.01680   -0.00052   -0.00211   -0.00042
H1A   2    0.488859    0.694221    0.770547    11.00000    0.05859
H1B   2    0.515357    0.751221    0.774151    11.00000    0.05897
H1C   2    0.528097    0.717096    0.908776    11.00000    0.05901
H5A   2    0.910164    0.586474    0.948998    11.00000    0.05088
H7    2    1.133671    0.676568    0.511192    11.00000    0.04821
H1    2    0.320037    0.579147    0.665053    11.00000    0.06362
HKLF 4  1.0  1.00  0.00  0.00  0.00  1.00  0.00  0.00  0.00  1.00
REM  I in P2(1)/c
REM R1 =  0.0492 for   3282 Fo > 4sig(Fo)  and  0.0563 for all   3694 data
REM    197 parameters refined using      6 restraints
END
WGHT      0.0325      1.2564
REM Highest difference peak  0.485,  deepest hole -0.530,  1-sigma level  0.071
Q1    1   0.6001  0.5352  0.8003  11.00000  0.05    0.49
Q2    1   0.5993  0.4360  0.7931  11.00000  0.05    0.46
Q3    1   0.4499  0.5089  0.7320  11.00000  0.05    0.43
Q4    1   0.8509  0.7057  0.7011  11.00000  0.05    0.41
Q5    1   0.6021  0.4870  0.8115  11.00000  0.05    0.39
Q6    1   0.3185  0.4855  0.6481  11.00000  0.05    0.38
Q7    1   0.4522  0.4164  0.7337  11.00000  0.05    0.37
Q8    1   0.2677  0.4322  0.6848  11.00000  0.05    0.37
Q9    1   0.6334  0.3835  0.7945  11.00000  0.05    0.35
Q10   1   0.7570  0.3482  0.7408  11.00000  0.05    0.33
Q11   1   0.7783  0.3477  0.9193  11.00000  0.05    0.30
Q12   1   0.3352  0.4358  0.6468  11.00000  0.05    0.28
Q13   1   0.9481  0.3671  0.9003  11.00000  0.05    0.26
Q14   1   0.8950  0.3628  0.8746  11.00000  0.05    0.26
Q15   1   0.6937  0.3242  0.6587  11.00000  0.05    0.26
Q16   1   0.5595  0.3384  0.8895  11.00000  0.05    0.24
Q17   1   0.5778  0.3273  0.8441  11.00000  0.05    0.23
Q18   1   0.3077  0.5265  0.6606  11.00000  0.05    0.23
Q19   1   0.8258  0.7112  0.5448  11.00000  0.05    0.23
Q20   1   0.6076  0.5930  0.8359  11.00000  0.05    0.22
;
