# Supplementary material for: Glycinium 3-carb­oxy-4-hy­droxy­benzene­sulfonate
Source: Acta Crystallogr Sect E Struct Rep Online. 2014 Mar 5;70(Pt 4):o397. doi: 10.1107/S1600536814004590 (PMC3998566; doi:10.1107/S1600536814004590)
Supplement: Supplementary file 2 [file e-70-0o397-Isup2.hkl]

#
# h,k,l, Fc-squared, Fo-squared, sigma(Fo-squared) and status flag
#
data_I
_shelx_title ' GSS1 in P2(1)/c'
_shelx_refln_list_code          4
_shelx_F_calc_maximum      265.26
_exptl_crystal_F_000       608.00
_reflns_d_resolution_high  0.6693
 
loop_
 _symmetry_equiv_pos_as_xyz
 'x, y, z'
 '-x, y+1/2, -z+1/2'
 '-x, -y, -z'
 'x, -y-1/2, z-1/2'
 
_cell_length_a     5.3651
_cell_length_b    24.7207
_cell_length_c     8.6840
_cell_angle_alpha  90.000
_cell_angle_beta   90.170
_cell_angle_gamma  90.000
 
_shelx_F_squared_multiplier     1.000
 
loop_
 _refln_index_h
 _refln_index_k
 _refln_index_l
 _refln_F_squared_calc
 _refln_F_squared_meas
 _refln_F_squared_sigma
 _refln_observed_status
   1   0   0     5908.80     6286.16    130.44 o
   2   0   0     4848.29     5041.82     49.85 o
   3   0   0      387.13      419.11      6.14 o
   4   0   0      374.89      401.87      6.33 o
   5   0   0      948.11      923.82     18.43 o
   6   0   0       44.55       58.85      3.62 o
   7   0   0      255.56      274.95     10.29 o
   1   1   0      117.88      123.52      1.12 o
   2   1   0      848.61      963.26      7.10 o
   3   1   0      386.35      358.73      3.85 o
   4   1   0      297.30      303.23      3.61 o
   5   1   0       19.63       28.48      2.57 o
   6   1   0      100.57       87.37      3.44 o
   7   1   0       21.45       25.42      2.99 o
   0   2   0       12.09       -0.10      0.16 o
   1   2   0     1592.94     1720.83     12.32 o
   2   2   0      833.24      799.09      6.23 o
   3   2   0     1503.22     1706.58     15.33 o
   4   2   0       19.56       24.43      0.95 o
   5   2   0      258.71      261.53      4.70 o
   6   2   0        0.02        1.56      1.31 o
   7   2   0      106.81      111.29      4.11 o
   1   3   0      741.46      753.11      5.06 o
   2   3   0        4.91       13.80      0.48 o
   3   3   0      145.84      128.10      1.79 o
   4   3   0        0.78        2.63      0.56 o
   5   3   0      163.60      153.75      3.47 o
   6   3   0      144.49      138.32      3.60 o
   7   3   0       11.25       14.68      2.61 o
   0   4   0      243.99      308.91      3.25 o
   1   4   0      114.23      113.06      1.02 o
   2   4   0      282.71      251.65      2.37 o
   3   4   0      264.25      258.71      2.93 o
   4   4   0       14.64       15.69      0.80 o
   5   4   0      239.85      222.55      4.35 o
   6   4   0        4.57       17.15      1.76 o
   7   4   0       49.73       54.21      4.09 o
   1   5   0    11671.93    11273.57     71.48 o
   2   5   0     1347.72     1485.15     11.38 o
   3   5   0       89.11       94.69      1.55 o
   4   5   0      125.35      124.79      1.82 o
   5   5   0      103.36      120.08      3.06 o
   6   5   0      449.55      426.59      7.05 o
   7   5   0       25.33       30.30      4.63 o
   0   6   0     4051.57     4270.30     59.00 o
   1   6   0      612.12      644.66      4.45 o
   2   6   0      620.88      626.24      4.94 o
   3   6   0       41.35       44.00      1.10 o
   4   6   0       65.54       66.62      1.34 o
   5   6   0      828.37      789.35     10.76 o
   6   6   0       40.33       52.54      2.49 o
   7   6   0       43.19       40.91      3.93 o
   1   7   0     2318.67     2349.80     14.96 o
   2   7   0      318.42      314.79      3.04 o
   3   7   0       51.48       57.79      1.26 o
   4   7   0        8.99        8.24      0.73 o
   5   7   0      202.93      202.76      4.71 o
   6   7   0       20.11       19.20      1.82 o
   7   7   0       25.02       25.77      3.53 o
   0   8   0    12131.92    11476.48    259.31 o
   1   8   0      934.96      971.42      7.31 o
   2   8   0     1099.77     1199.56     10.10 o
   3   8   0     1099.37     1103.68     11.38 o
   4   8   0       41.77       48.22      1.42 o
   5   8   0      102.13      106.66      3.05 o
   6   8   0       16.08       17.29      2.11 o
   7   8   0        8.83        9.18      5.07 o
   1   9   0     6113.98     6092.19     50.78 o
   2   9   0      523.88      503.40      4.90 o
   3   9   0      201.43      208.22      3.15 o
   4   9   0     1547.25     1499.43     15.36 o
   5   9   0      333.52      324.58      5.70 o
   6   9   0      104.06      109.32      3.80 o
   7   9   0       31.11       37.69      5.55 o
   0  10   0       24.46       11.14      0.97 o
   1  10   0     2553.76     2889.93     26.43 o
   2  10   0     5114.73     5302.64     42.26 o
   3  10   0      408.38      406.34      5.00 o
   4  10   0      203.70      223.91      3.95 o
   5  10   0      318.95      302.48      5.59 o
   6  10   0       61.48       62.24      2.73 o
   7  10   0       10.49       12.69      3.23 o
   1  11   0     4314.80     4400.23     39.68 o
   2  11   0      107.88       92.25      1.64 o
   3  11   0      129.77      129.26      2.10 o
   4  11   0        0.38        3.99      1.12 o
   5  11   0      236.44      235.81      4.86 o
   6  11   0      285.22      270.11      5.52 o
   7  11   0        1.88       -2.39      2.71 o
   0  12   0      226.61      243.76      4.74 o
   1  12   0      785.27     1004.61     10.15 o
   2  12   0      431.60      505.30      5.16 o
   3  12   0      143.10      135.59      2.15 o
   4  12   0       15.38       12.24      1.44 o
   5  12   0        1.96        2.43      1.45 o
   6  12   0       15.14       23.75      2.61 o
   7  12   0        0.19        0.11      5.31 o
   1  13   0      227.18      265.32      3.97 o
   2  13   0      653.50      663.31      6.50 o
   3  13   0       72.57       75.38      1.60 o
   4  13   0      157.81      144.91      3.16 o
   5  13   0      107.15      108.05      3.32 o
   6  13   0        1.35        3.03      1.96 o
   7  13   0        6.27       11.95      3.61 o
   0  14   0      266.55      281.53      5.44 o
   1  14   0        0.05        2.54      0.77 o
   2  14   0      300.95      305.41      3.95 o
   3  14   0      318.26      312.13      3.71 o
   4  14   0       32.95       39.17      1.99 o
   5  14   0      136.22      146.98      3.75 o
   6  14   0       17.25       25.48      2.76 o
   7  14   0      155.45      144.23      7.05 o
   1  15   0      590.30      558.51      7.08 o
   2  15   0      334.15      322.22      4.49 o
   3  15   0      139.24      148.22      2.76 o
   4  15   0      772.72      724.48      9.16 o
   5  15   0        0.76        2.20      1.39 o
   6  15   0      190.68      182.80      5.25 o
   7  15   0        2.66        8.01      5.89 o
   0  16   0        0.70        1.57      1.09 o
   1  16   0      424.68      426.42      5.90 o
   2  16   0      131.97      123.29      2.84 o
   3  16   0      585.77      565.35      6.59 o
   4  16   0        0.38        5.91      1.35 o
   5  16   0        4.89        3.65      1.40 o
   6  16   0        0.32        5.32      2.05 o
   1  17   0       11.44       17.57      1.41 o
   2  17   0       32.19       28.27      1.72 o
   3  17   0      493.90      522.44      6.81 o
   4  17   0      309.53      303.75      5.18 o
   5  17   0        4.35        8.31      1.95 o
   6  17   0       30.56       36.18      3.20 o
   0  18   0       12.45       17.96      1.87 o
   1  18   0       19.42       21.46      1.57 o
   2  18   0       14.87       17.83      1.52 o
   3  18   0       93.59       93.91      2.91 o
   4  18   0       16.59       20.69      2.04 o
   5  18   0      390.62      378.58      7.83 o
   6  18   0        1.00        9.24      3.27 o
   1  19   0      278.70      262.78      4.58 o
   2  19   0      453.39      395.37      6.02 o
   3  19   0      113.57       85.03      2.99 o
   4  19   0        0.06        0.22      1.41 o
   5  19   0        6.06       20.13      2.65 o
   6  19   0      259.67      260.98      8.19 o
   0  20   0     3219.91     3167.58     42.83 o
   1  20   0       73.05       70.24      2.59 o
   2  20   0      955.68      932.05     11.44 o
   3  20   0      556.44      501.42      7.61 o
   4  20   0       10.09       18.83      2.12 o
   5  20   0      371.85      355.84      7.64 o
   6  20   0        1.13        3.12      2.82 o
   1  21   0        0.11        1.36      1.23 o
   2  21   0      272.84      306.10      5.35 o
   3  21   0      716.23      676.77      9.51 o
   4  21   0      283.54      258.80      5.66 o
   5  21   0       19.89       32.19      3.00 o
   6  21   0        0.03       -1.46      3.15 o
   0  22   0      776.96      750.14     12.85 o
   1  22   0       72.64       69.30      2.74 o
   2  22   0       85.20       91.22      2.99 o
   3  22   0      158.15      171.72      4.64 o
   4  22   0        3.60        8.98      1.90 o
   5  22   0       16.44       17.84      2.68 o
   6  22   0        0.35        5.66      4.71 o
   1  23   0       95.67       91.11      3.07 o
   2  23   0       88.13       93.62      3.20 o
   3  23   0      161.09      150.90      4.07 o
   4  23   0      104.28      101.12      3.79 o
   5  23   0        0.19        2.02      2.07 o
   6  23   0        0.89        6.60      6.60 o
   0  24   0      797.50      758.25     13.30 o
   1  24   0       75.66       73.29      3.11 o
   2  24   0       17.61       28.96      2.50 o
   3  24   0       22.26       28.55      2.35 o
   4  24   0        9.75       13.10      2.11 o
   5  24   0      207.15      195.62      6.14 o
   1  25   0      118.16      127.12      3.62 o
   2  25   0       34.73       35.56      2.74 o
   3  25   0       61.51       81.48      3.58 o
   4  25   0      233.95      224.15      6.07 o
   5  25   0        6.41       10.06      2.68 o
   0  26   0       74.11       79.30      3.93 o
   1  26   0      166.03      175.41      4.30 o
   2  26   0       92.40      100.78      4.92 o
   3  26   0      379.71      372.00      6.94 o
   4  26   0      126.83      145.52      4.52 o
   5  26   0      240.52      228.14      8.44 o
   1  27   0       29.31       35.94      2.54 o
   2  27   0      324.76      325.56      6.94 o
   3  27   0        0.45        3.52      1.84 o
   4  27   0        3.71        5.50      2.17 o
   5  27   0       16.15       16.18      4.06 o
   0  28   0        7.28        8.45      2.67 o
   1  28   0       12.22       10.52      1.90 o
   2  28   0        0.24        0.94      1.85 o
   3  28   0        5.04        0.73      1.95 o
   4  28   0        0.04        5.33      2.20 o
   5  28   0        0.07        2.82      3.45 o
   1  29   0      505.96      507.50      9.18 o
   2  29   0       48.01       57.11      3.64 o
   3  29   0       75.91       85.21      4.13 o
   4  29   0      624.93      645.86     11.54 o
   0  30   0      499.33      491.24     12.94 o
   1  30   0      128.11      134.72      4.61 o
   2  30   0       54.54       61.79      3.98 o
   3  30   0       12.53       13.08      2.36 o
   4  30   0       70.25       67.95      7.25 o
   1  31   0       35.26       41.14      3.23 o
   2  31   0      116.92      117.85      4.76 o
   3  31   0       58.53       68.88      5.22 o
   0  32   0       87.44       93.43      6.70 o
   1  32   0      101.52      110.53      5.49 o
   2  32   0        0.08        1.79      2.49 o
   3  32   0       17.47       12.52      2.91 o
   1  33   0       88.47       90.41      5.20 o
   2  33   0        0.70       -2.97      2.97 o
   3  33   0        1.86       11.31      7.07 o
   0  34   0       70.50       74.90     15.34 o
   1  34   0        0.45        0.61      2.61 o
   2  34   0      159.96      162.88     14.70 o
   1  35   0      220.28      204.59     26.84 o
   2  35   0      124.87      144.97     15.58 o
   1  36   0       57.62       67.46     10.85 o
  -7   1   1      232.84      204.75      5.30 o
  -6   1   1       86.96       94.64      3.24 o
  -5   1   1       45.57       51.23      2.34 o
  -4   1   1      253.64      270.88      3.41 o
  -3   1   1      466.04      507.59      5.11 o
  -2   1   1        6.93        4.95      0.49 o
  -1   1   1     1309.97     1385.89      9.31 o
   0   1   1      733.85      675.41     11.82 o
   1   1   1     2918.47     2790.37     61.60 o
   2   1   1     2369.65     2644.48     22.64 o
   3   1   1     1372.28     1586.55     16.15 o
   4   1   1       48.42       47.87      1.20 o
   5   1   1       81.28       65.05      2.20 o
   6   1   1      705.41      639.60      8.96 o
   7   1   1       24.74       13.80      5.19 o
  -7   2   1        4.07       11.57      1.97 o
  -6   2   1      291.01      260.75      6.09 o
  -5   2   1      359.62      333.19      5.82 o
  -4   2   1       14.20       17.73      1.05 o
  -3   2   1     1054.07     1050.72      9.53 o
  -2   2   1       37.01       32.44      0.84 o
  -1   2   1     2707.67     2895.72     18.56 o
   0   2   1     1156.53     1267.59      9.12 o
   1   2   1        0.68        3.00      0.44 o
   2   2   1     2398.69     2391.59     21.96 o
   3   2   1       16.54       21.42      0.68 o
   4   2   1     1570.30     1529.45     13.80 o
   5   2   1      194.06      181.64      3.68 o
   6   2   1        1.61       10.19      1.36 o
   7   2   1       20.32       13.57      7.19 o
  -7   3   1        1.89       -0.08      1.72 o
  -6   3   1       24.92       39.61      2.53 o
  -5   3   1       16.74       25.76      1.97 o
  -4   3   1      566.87      559.77      5.48 o
  -3   3   1      316.00      342.00      3.79 o
  -2   3   1       63.52      101.17      1.51 o
  -1   3   1     2532.36     2750.99     16.67 o
   0   3   1      247.98      259.77      1.70 o
   1   3   1    17439.86    14279.30    187.40 o
   2   3   1      203.14      221.39      2.45 o
   3   3   1      798.86      837.52      7.73 o
   4   3   1       43.44       52.28      1.17 o
   5   3   1       33.22       34.89      1.77 o
   6   3   1       80.47       83.88      2.58 o
   7   3   1        3.83        2.15      2.64 o
  -7   4   1        0.39       -1.60      1.60 o
  -6   4   1      218.19      189.16      5.26 o
  -5   4   1       72.42       64.78      2.65 o
  -4   4   1       22.66       33.69      1.30 o
  -3   4   1      601.09      595.43      5.56 o
  -2   4   1      497.40      486.94      4.49 o
  -1   4   1     3996.09     4188.33     25.19 o
   0   4   1      286.53      367.07      2.27 o
   1   4   1     1001.73     1034.86      7.77 o
   2   4   1      700.09      646.76      6.32 o
   3   4   1      263.65      285.07      3.32 o
   4   4   1      931.94      902.01      8.75 o
   5   4   1       21.82       23.00      1.51 o
   6   4   1        3.18        3.78      1.46 o
   7   4   1        0.06        2.82      3.42 o
  -7   5   1        0.93        0.16      1.98 o
  -6   5   1        6.98        5.88      1.68 o
  -5   5   1       29.83       27.54      2.05 o
  -4   5   1       42.95       39.28      1.36 o
  -3   5   1       75.26       70.36      1.38 o
  -2   5   1     2598.18     2901.01     22.89 o
  -1   5   1      733.20      740.11      4.90 o
   0   5   1     2997.03     3061.59     17.21 o
   1   5   1     4681.85     4544.76     32.86 o
   2   5   1      219.37      240.40      2.42 o
   3   5   1       65.53       60.86      1.17 o
   4   5   1      345.03      365.34      4.16 o
   5   5   1       56.50       58.34      2.61 o
   6   5   1       57.41       58.93      2.83 o
   7   5   1       76.88       81.82     12.15 o
  -7   6   1       69.61       64.80      3.79 o
  -6   6   1       40.05       49.59      2.75 o
  -5   6   1        9.13       11.06      1.66 o
  -4   6   1       36.21       42.86      1.41 o
  -3   6   1      335.48      384.74      4.19 o
  -2   6   1     2303.59     2455.45     19.58 o
  -1   6   1      195.64      141.53      1.40 o
   0   6   1     7721.79     7046.87     68.90 o
   1   6   1     2675.55     2807.54     18.89 o
   2   6   1       15.84       32.83      0.67 o
   3   6   1      116.54      101.94      1.61 o
   4   6   1      235.60      237.96      3.07 o
   5   6   1      442.91      429.79      6.38 o
   6   6   1       16.25       15.56      1.94 o
   7   6   1      215.65      205.34      6.48 o
  -7   7   1       42.30       45.39      3.27 o
  -6   7   1      162.44      155.99      4.28 o
  -5   7   1       66.67       63.46      2.77 o
  -4   7   1      757.62      702.01      7.04 o
  -3   7   1      338.53      371.26      4.12 o
  -2   7   1     1698.49     1675.85     13.89 o
  -1   7   1     1044.88     1046.81      7.83 o
   0   7   1     1615.61     1812.36     10.77 o
   1   7   1       39.37       51.51      0.99 o
   2   7   1      890.03      922.34      7.57 o
   3   7   1     1999.85     1979.71     17.89 o
   4   7   1      196.57      189.37      2.68 o
   5   7   1      547.73      537.69      7.69 o
   6   7   1        3.93        2.65      2.03 o
   7   7   1       31.13       46.06      3.94 o
  -7   8   1       48.77       61.10      3.80 o
  -6   8   1      121.55      129.19      4.00 o
  -5   8   1      186.96      227.72      4.79 o
  -4   8   1       48.15       65.51      1.65 o
  -3   8   1       33.49       33.21      1.23 o
  -2   8   1      586.17      649.39      5.74 o
  -1   8   1      399.78      340.58      3.35 o
   0   8   1     8470.69     8035.98     89.25 o
   1   8   1      228.83      266.06      2.58 o
   2   8   1     1770.37     1799.49     14.10 o
   3   8   1        2.33        4.17      0.60 o
   4   8   1      124.79      132.33      2.28 o
   5   8   1      160.24      158.22      3.38 o
   6   8   1        4.73        8.51      2.42 o
   7   8   1      177.75      176.88      9.39 o
  -7   9   1       62.40       62.53      4.96 o
  -6   9   1       99.13       92.21      3.48 o
  -5   9   1     1159.41     1123.37     14.93 o
  -4   9   1      980.66      902.99      9.35 o
  -3   9   1      136.63      150.03      2.33 o
  -2   9   1       21.37       18.68      0.86 o
  -1   9   1       51.94       38.31      0.89 o
   0   9   1       42.12       47.26      1.62 o
   1   9   1      347.72      345.21      3.73 o
   2   9   1        8.07        7.82      0.66 o
   3   9   1     1478.20     1429.54     13.93 o
   4   9   1     1912.67     1858.95     18.44 o
   5   9   1      121.10      121.90      2.98 o
   6   9   1      146.65      138.32      5.82 o
   7   9   1       68.55       74.22      5.09 o
  -7  10   1        4.13       12.33      3.30 o
  -6  10   1        1.02        2.02      1.65 o
  -5  10   1       40.45       61.21      3.07 o
  -4  10   1        1.35        7.10      1.00 o
  -3  10   1      340.39      366.60      4.24 o
  -2  10   1     2902.81     3084.10     24.01 o
  -1  10   1      173.28      215.02      2.50 o
   0  10   1     1800.15     2035.65     16.85 o
   1  10   1     4699.92     4992.07     42.00 o
   2  10   1       62.77       55.37      1.23 o
   3  10   1      419.29      436.61      5.04 o
   4  10   1        9.74       19.56      2.81 o
   5  10   1      322.74      315.13      5.36 o
   6  10   1        9.16       11.15      2.56 o
   7  10   1       26.73       31.79      3.75 o
  -7  11   1      192.21      207.96      7.75 o
  -6  11   1        0.20        1.87      1.66 o
  -5  11   1     1262.88     1217.58     16.09 o
  -4  11   1       13.23       16.91      1.60 o
  -3  11   1       84.62      101.07      2.10 o
  -2  11   1     1307.71     1349.69     11.26 o
  -1  11   1     2650.30     2726.12     23.74 o
   0  11   1     3386.97     3449.73     27.99 o
   1  11   1       27.70       46.26      1.95 o
   2  11   1       61.18       68.27      1.44 o
   3  11   1        2.02        4.08      0.59 o
   4  11   1     3246.57     3185.21     33.29 o
   5  11   1      156.31      146.68      3.36 o
   6  11   1      168.59      183.32      6.67 o
   7  11   1        3.87        5.24      3.75 o
  -7  12   1       60.36       71.89      8.85 o
  -6  12   1        0.56       11.83      2.08 o
  -5  12   1      142.97      150.91      4.10 o
  -4  12   1      230.30      212.25      4.13 o
  -3  12   1      280.38      259.59      3.57 o
  -2  12   1      181.89      185.92      2.53 o
  -1  12   1       36.02       50.26      2.01 o
   0  12   1      168.90      217.18      3.55 o
   1  12   1        2.38        8.60      0.81 o
   2  12   1       27.04       26.31      1.12 o
   3  12   1     1083.71     1053.49      9.80 o
   4  12   1        3.26       13.55      1.53 o
   5  12   1      351.29      337.21      5.80 o
   6  12   1       90.65       96.50      5.40 o
   7  12   1      113.21      116.16      5.89 o
  -7  13   1      185.33      190.15      9.19 o
  -6  13   1      540.18      507.94      9.27 o
  -5  13   1       10.78       13.59      1.89 o
  -4  13   1        2.36        2.30      1.24 o
  -3  13   1       59.52       75.29      1.86 o
  -2  13   1      948.94      896.55      9.04 o
  -1  13   1     1937.13     1910.33     18.34 o
   0  13   1     2188.44     2234.24     21.17 o
   1  13   1       88.34       67.60      1.74 o
   2  13   1     1045.93     1109.99     10.52 o
   3  13   1      293.60      299.92      3.92 o
   4  13   1       29.61       33.83      1.78 o
   5  13   1      670.16      654.17      8.95 o
   6  13   1       62.70       77.93      5.31 o
   7  13   1       49.27       56.69      7.08 o
  -7  14   1        6.52       13.76      4.32 o
  -6  14   1        9.51       19.87      2.23 o
  -5  14   1       40.94       44.53      3.86 o
  -4  14   1       53.25       48.89      2.32 o
  -3  14   1      122.38      101.70      2.32 o
  -2  14   1      978.82     1011.31     10.09 o
  -1  14   1       74.09      106.36      6.39 o
   0  14   1     1784.49     1859.59     17.97 o
   1  14   1      521.15      556.58      6.87 o
   2  14   1      816.78      837.96      8.36 o
   3  14   1       15.79        8.03      1.24 o
   4  14   1        8.42        8.10      1.49 o
   5  14   1      252.98      245.25      4.66 o
   6  14   1        4.82        7.40      2.48 o
   7  14   1       67.52       76.89      5.85 o
  -6  15   1        0.30        2.08      1.68 o
  -5  15   1       14.57       12.40      1.92 o
  -4  15   1        8.23        7.99      1.40 o
  -3  15   1      217.66      202.97      3.41 o
  -2  15   1      332.02      369.05      4.76 o
  -1  15   1       24.40       30.89      1.63 o
   0  15   1        3.37       23.88     10.84 o
   1  15   1      327.53      359.43      5.05 o
   2  15   1       59.39       80.84      1.86 o
   3  15   1       99.29      104.35      3.13 o
   4  15   1      143.21      134.57      3.49 o
   5  15   1        1.59        2.01      1.46 o
   6  15   1       48.79       55.22      4.16 o
   7  15   1        1.77        0.94      4.95 o
  -6  16   1       37.73       41.21      2.94 o
  -5  16   1       18.69       16.71      2.04 o
  -4  16   1        0.06        0.28      1.17 o
  -3  16   1      114.81      115.44      2.57 o
  -2  16   1      239.74      250.05      3.74 o
  -1  16   1     2246.42     2249.46     23.43 o
   0  16   1       75.75       72.02      1.92 o
   1  16   1      591.29      624.15      7.78 o
   2  16   1      165.96      169.70      2.79 o
   3  16   1      181.05      188.87      4.14 o
   4  16   1       23.81       29.52      2.64 o
   5  16   1       33.51       36.63      2.63 o
   6  16   1      170.92      187.08      6.61 o
  -6  17   1      215.07      218.90      5.54 o
  -5  17   1        0.27       -0.23      1.55 o
  -4  17   1      262.37      260.70      4.86 o
  -3  17   1        0.49        6.63      1.20 o
  -2  17   1      399.10      378.13      5.04 o
  -1  17   1      618.47      684.47      8.64 o
   0  17   1      125.16      121.40      3.04 o
   1  17   1      303.88      314.49      4.81 o
   2  17   1       28.27       42.73      2.04 o
   3  17   1      294.83      297.13      5.49 o
   4  17   1      150.34      136.85      3.61 o
   5  17   1      110.41      110.97      3.85 o
   6  17   1      174.42      196.74     15.59 o
  -6  18   1       94.15      107.24      4.99 o
  -5  18   1      171.48      155.83      4.31 o
  -4  18   1      153.13      131.43      3.45 o
  -3  18   1     1348.88     1277.61     12.97 o
  -2  18   1      272.76      282.43      5.05 o
  -1  18   1     2073.04     1986.66     21.17 o
   0  18   1     1330.50     1220.12     12.79 o
   1  18   1      279.62      294.26      4.75 o
   2  18   1      970.60      881.18     10.61 o
   3  18   1      710.52      643.05      9.39 o
   4  18   1      121.69      124.80      3.53 o
   5  18   1      314.00      302.93      6.53 o
   6  18   1       16.00       23.26      3.48 o
  -6  19   1       62.06       65.79      3.66 o
  -5  19   1       85.44       85.21      3.64 o
  -4  19   1        9.05        9.99      1.68 o
  -3  19   1      249.89      254.34      4.60 o
  -2  19   1      347.13      334.69      5.15 o
  -1  19   1      672.70      720.48      9.23 o
   0  19   1       74.07      102.58      2.56 o
   1  19   1      290.54      316.25      5.08 o
   2  19   1        1.10        1.19      1.05 o
   3  19   1        4.13        6.28      1.45 o
   4  19   1      158.68      145.72      3.91 o
   5  19   1        5.57        8.81      1.96 o
   6  19   1      125.96      135.85      6.19 o
  -6  20   1       29.86       31.17      2.85 o
  -5  20   1       30.25       28.54      2.60 o
  -4  20   1       17.41       18.97      2.01 o
  -3  20   1        7.13        7.62      1.63 o
  -2  20   1       10.40       11.41      1.40 o
  -1  20   1     3825.54     3633.02     37.03 o
   0  20   1     3119.49     2979.36     28.64 o
   1  20   1       17.44       15.83      1.50 o
   2  20   1        0.00        0.95      1.09 o
   3  20   1       51.99       37.22      2.47 o
   4  20   1       19.30       16.83      1.97 o
   5  20   1        1.43        5.61      1.97 o
   6  20   1        0.63        8.88      3.05 o
  -6  21   1       21.66       28.53      8.02 o
  -5  21   1        0.21        3.56      2.00 o
  -4  21   1      103.39      108.50      3.88 o
  -3  21   1        4.71        5.37      1.58 o
  -2  21   1       25.54       22.84      1.82 o
  -1  21   1        5.46       83.68      5.30 o
   0  21   1       26.84       86.17      2.70 o
   1  21   1        1.89        1.93      1.19 o
   2  21   1      333.15      298.63      5.18 o
   3  21   1       15.30       15.28      1.95 o
   4  21   1      159.80      170.17      4.41 o
   5  21   1      122.51      131.79      4.58 o
   6  21   1      197.89      193.94      8.14 o
  -6  22   1      105.65      112.12     12.75 o
  -5  22   1      206.70      204.70      6.08 o
  -4  22   1       19.85       24.19      2.30 o
  -3  22   1       96.87      103.03      3.40 o
  -2  22   1        3.15        6.06      1.46 o
  -1  22   1       10.87       18.55      2.10 o
   0  22   1      290.43      295.87      4.81 o
   1  22   1       54.46       62.06      2.59 o
   2  22   1       36.51       52.15      2.64 o
   3  22   1        0.96        5.14      1.68 o
   4  22   1      355.95      362.50      6.87 o
   5  22   1       67.54       70.12      3.80 o
   6  22   1       23.95       22.63      7.07 o
  -5  23   1       24.50       30.62      3.29 o
  -4  23   1      785.43      741.07     10.86 o
  -3  23   1       15.79       21.42      2.19 o
  -2  23   1      649.41      634.46      8.44 o
  -1  23   1      270.73      274.78      5.92 o
   0  23   1       63.70       73.55      2.61 o
   1  23   1      707.67      696.87      9.41 o
   2  23   1       34.47       34.52      2.51 o
   3  23   1      393.54      358.88      6.93 o
   4  23   1      409.62      400.95      7.47 o
   5  23   1        0.69        2.35      1.94 o
   6  23   1       69.52       58.27      9.91 o
  -5  24   1       39.97       45.16      3.76 o
  -4  24   1        0.19        9.38      2.20 o
  -3  24   1      150.16      142.61      4.12 o
  -2  24   1       57.01       74.61      3.09 o
  -1  24   1      981.13      959.00     12.25 o
   0  24   1      502.37      502.21      7.02 o
   1  24   1      190.90      207.85      4.44 o
   2  24   1      172.86      165.65      4.46 o
   3  24   1        0.10       -0.07      2.38 o
   4  24   1       37.11       47.25      3.45 o
   5  24   1        3.67        2.93      2.09 o
   6  24   1       17.55       20.27      7.07 o
  -5  25   1       15.40       18.28      3.82 o
  -4  25   1       87.12       88.44      4.02 o
  -3  25   1       34.63       33.08      2.64 o
  -2  25   1       21.69       22.66      2.23 o
  -1  25   1      117.83      140.12      3.83 o
   0  25   1      496.56      476.73      7.52 o
   1  25   1       35.37       37.61      2.38 o
   2  25   1        5.20        3.95      1.84 o
   3  25   1       93.63       89.52      3.93 o
   4  25   1        7.96       12.68      2.36 o
   5  25   1       10.17       12.42      2.71 o
  -5  26   1       82.68       84.31      6.23 o
  -4  26   1       22.61       22.54      2.64 o
  -3  26   1       69.38       66.74      3.53 o
  -2  26   1       84.17       89.56      3.78 o
  -1  26   1        3.61        8.80      1.68 o
   0  26   1        0.03        6.44      1.61 o
   1  26   1       33.03       37.35      2.42 o
   2  26   1       37.52       37.98      2.88 o
   3  26   1        0.09       -0.59      1.71 o
   4  26   1      154.37      156.87      5.22 o
  -5  27   1       37.69       46.76      5.88 o
  -4  27   1      263.82      255.33      6.42 o
  -3  27   1        2.51        4.68      1.95 o
  -2  27   1      578.16      571.32      9.07 o
  -1  27   1       49.01       55.39      3.10 o
   0  27   1      254.59      251.57      5.32 o
   1  27   1      802.21      807.25     12.05 o
   2  27   1      202.78      213.24      5.47 o
   3  27   1      204.88      217.97      5.59 o
   4  27   1       26.05       34.28      3.45 o
  -5  28   1      187.25      183.38     12.29 o
  -4  28   1        0.22        2.17      2.21 o
  -3  28   1      625.50      604.30      9.80 o
  -2  28   1       66.25       87.75      3.94 o
  -1  28   1      296.37      276.99      5.74 o
   0  28   1      206.75      225.75      5.10 o
   1  28   1       28.50       49.56      3.17 o
   2  28   1      488.85      499.30      8.97 o
   3  28   1       28.40       27.87      4.72 o
   4  28   1      234.56      257.10      8.25 o
  -4  29   1       34.16       32.14      3.27 o
  -3  29   1        4.54        9.10      2.20 o
  -2  29   1        4.26        5.54      1.96 o
  -1  29   1       16.98       20.31      2.24 o
   0  29   1        3.78       10.78      2.02 o
   1  29   1       38.82       42.85      3.65 o
   2  29   1       26.87       28.55      3.39 o
   3  29   1        0.26       -2.89      3.82 o
   4  29   1        8.23       10.38      4.50 o
  -4  30   1        5.83        5.85      3.29 o
  -3  30   1        0.19        0.25      2.28 o
  -2  30   1      356.34      378.52      7.42 o
  -1  30   1       52.06       57.24      3.40 o
   0  30   1        0.42        1.08      1.86 o
   1  30   1      331.24      357.12      8.52 o
   2  30   1       28.87       44.43      3.75 o
   3  30   1        5.93        5.26      2.43 o
   4  30   1        6.87       -1.79     10.49 o
  -4  31   1        7.64        4.24      6.13 o
  -3  31   1        9.21        8.52      2.46 o
  -2  31   1       27.13       31.05      2.96 o
  -1  31   1       25.30       24.34      2.58 o
   0  31   1       39.77       35.56      3.48 o
   1  31   1        1.62        7.02      2.41 o
   2  31   1        1.51        0.49      3.89 o
   3  31   1       50.40       54.75      4.96 o
   4  31   1       18.13        8.25      5.19 o
  -3  32   1       78.46       79.14      4.56 o
  -2  32   1      144.17      147.10      4.86 o
  -1  32   1      186.91      180.10      5.69 o
   0  32   1      431.22      402.30      9.64 o
   1  32   1      384.35      418.15      9.71 o
   2  32   1       90.69       81.04      5.47 o
   3  32   1       76.37       82.48      5.19 o
  -3  33   1       79.82       84.00     12.27 o
  -2  33   1      155.03      146.72      4.98 o
  -1  33   1       46.44       55.31      3.56 o
   0  33   1      173.87      178.76      6.39 o
   1  33   1      129.19      148.76      6.07 o
   2  33   1        8.69        6.19      2.85 o
   3  33   1      180.44      185.88     11.69 o
  -2  34   1        3.11       12.52      3.39 o
  -1  34   1       19.62       23.73      3.43 o
   0  34   1       67.44       74.62      5.61 o
   1  34   1        0.39        2.98      3.24 o
   2  34   1      120.09      117.89     12.06 o
  -2  35   1       17.86       25.22      8.72 o
  -1  35   1       28.65       22.40      8.72 o
   0  35   1        2.86       10.37      7.31 o
   1  35   1       13.36       13.17      6.95 o
   1  36   1        8.62        3.54      6.60 o
  -7   0   2        6.57       12.65      3.16 o
  -6   0   2      398.99      374.12      9.31 o
  -5   0   2      151.92      161.91      9.80 o
  -4   0   2      632.11      679.71     10.73 o
  -3   0   2      203.44      187.29      3.63 o
  -2   0   2     1974.35     2128.69     24.33 o
  -1   0   2    70360.35    69996.84   1044.82 o
   0   0   2    14824.54    15112.46    157.42 o
   1   0   2     3972.52     3635.00     44.10 o
   2   0   2     1070.93     1093.12     13.43 o
   3   0   2      689.52      813.13      9.14 o
   4   0   2      114.97      116.34      2.64 o
   5   0   2       25.99       44.61      3.54 o
   6   0   2      106.45       92.79      5.19 o
   7   0   2       98.58       95.59     11.57 o
  -7   1   2       67.04       63.84      3.39 o
  -6   1   2       12.76       24.41      2.18 o
  -5   1   2      604.56      545.26      7.92 o
  -4   1   2      493.93      451.81      5.56 o
  -3   1   2     1100.26     1144.19     10.57 o
  -2   1   2      480.07      453.11      4.39 o
  -1   1   2      309.17      316.54      2.41 o
   0   1   2     3657.15     3811.31     51.10 o
   1   1   2       39.25       55.83      0.79 o
   2   1   2        0.08        7.84      0.41 o
   3   1   2     1890.23     1862.82     22.84 o
   4   1   2       63.14       66.46      1.21 o
   5   1   2     1595.86     1495.32     19.05 o
   6   1   2       47.65       48.83      4.48 o
   7   1   2       13.07       11.42      4.16 o
  -7   2   2        2.35        1.48      1.82 o
  -6   2   2       87.03       87.54      3.31 o
  -5   2   2        0.49        7.64      1.45 o
  -4   2   2        1.84        6.30      1.09 o
  -3   2   2     1669.74     1768.45     15.59 o
  -2   2   2       28.19       53.63      1.18 o
  -1   2   2    11966.48    13642.83    132.29 o
   0   2   2     1013.47     1156.35      7.00 o
   1   2   2      723.33      657.44      4.86 o
   2   2   2      206.73      212.91      2.44 o
   3   2   2      143.23      175.68      2.15 o
   4   2   2        7.54        9.82      0.62 o
   5   2   2       48.79       55.58      2.42 o
   6   2   2       13.00        8.15      2.97 o
   7   2   2       24.26       21.69      6.84 o
  -7   3   2       76.00       73.81      3.61 o
  -6   3   2       69.82       75.07      3.28 o
  -5   3   2       24.62       24.87      2.02 o
  -4   3   2        0.27        1.18      0.85 o
  -3   3   2      197.67      209.98      3.06 o
  -2   3   2      142.41      162.74      2.23 o
  -1   3   2      206.58      197.58      1.72 o
   0   3   2      111.64      142.87      1.18 o
   1   3   2      156.46      111.53      1.05 o
   2   3   2      903.14      901.68     17.83 o
   3   3   2        0.05        0.50      0.38 o
   4   3   2      537.03      534.48      5.86 o
   5   3   2        2.56        6.62      1.20 o
   6   3   2       12.91        9.81      2.01 o
   7   3   2        0.76        1.89      4.95 o
  -7   4   2        1.72        9.29      2.30 o
  -6   4   2      101.16       93.83      3.44 o
  -5   4   2       11.55       15.30      1.75 o
  -4   4   2      175.84      159.39      2.64 o
  -3   4   2      653.71      629.49      6.78 o
  -2   4   2      134.04      144.11      2.21 o
  -1   4   2      661.97      619.89      4.28 o
   0   4   2       66.56       66.46      0.77 o
   1   4   2       53.31       78.67      0.93 o
   2   4   2      555.13      515.80      6.97 o
   3   4   2      207.05      222.81      3.49 o
   4   4   2      911.68      885.24     10.63 o
   5   4   2       17.84       23.10      1.69 o
   6   4   2      175.26      155.57      5.23 o
   7   4   2       10.24        6.13      5.42 o
  -7   5   2      228.56      202.98      5.77 o
  -6   5   2        4.85       18.32      2.06 o
  -5   5   2      407.37      385.56      6.30 o
  -4   5   2       13.27       24.95      1.30 o
  -3   5   2      171.28      161.99      2.46 o
  -2   5   2      919.73      840.54      7.85 o
  -1   5   2      179.45      186.82      1.90 o
   0   5   2     7664.65     7381.08     78.61 o
   1   5   2      409.24      393.52      3.32 o
   2   5   2      504.81      548.19      5.91 o
   3   5   2      563.56      597.36      8.20 o
   4   5   2      118.90      124.73      2.39 o
   5   5   2      970.33      929.01     13.23 o
   6   5   2       51.93       61.41      4.64 o
   7   5   2       40.10       32.54      8.73 o
  -7   6   2        0.20        4.78      2.48 o
  -6   6   2      239.91      224.59      5.19 o
  -5   6   2        9.93       24.37      2.07 o
  -4   6   2      279.98      265.93      3.62 o
  -3   6   2       66.69       59.67      1.53 o
  -2   6   2      170.83      203.70      2.67 o
  -1   6   2      474.16      539.84      5.04 o
   0   6   2      391.56      443.40      3.11 o
   1   6   2      120.50      116.21      1.30 o
   2   6   2      548.37      549.23      6.24 o
   3   6   2       42.07       37.03      1.20 o
   4   6   2      990.77      950.18     10.71 o
   5   6   2       31.86       35.12      3.37 o
   6   6   2       36.13       33.00      4.51 o
   7   6   2        9.47       15.32      7.31 o
  -7   7   2        2.48        2.69      2.25 o
  -6   7   2       39.44       41.93      2.84 o
  -5   7   2      600.53      564.27      8.94 o
  -4   7   2        2.27        2.19      1.04 o
  -3   7   2        1.75        0.71      0.82 o
  -2   7   2       31.79       21.12      0.98 o
  -1   7   2      628.51      649.98      5.49 o
   0   7   2     5094.59     5000.02     35.94 o
   1   7   2     6950.98     6981.68     62.05 o
   2   7   2      318.25      319.90      3.26 o
   3   7   2      101.91      100.97      1.79 o
   4   7   2       50.27       45.97      1.96 o
   5   7   2       60.33       57.29      2.21 o
   6   7   2       20.34       23.54      2.75 o
   7   7   2        6.01        6.60      6.84 o
  -7   8   2       12.63       10.43      2.46 o
  -6   8   2        2.48        8.64      2.18 o
  -5   8   2       45.66       55.25      2.93 o
  -4   8   2        0.02        0.37      0.93 o
  -3   8   2        6.85       13.03      1.10 o
  -2   8   2      303.38      327.19      3.67 o
  -1   8   2       33.42       56.11      1.49 o
   0   8   2     1159.69     1209.22      9.44 o
   1   8   2     1426.12     1558.66     11.88 o
   2   8   2      306.46      299.05      2.90 o
   3   8   2      131.34      130.50      1.96 o
   4   8   2       56.50       57.75      2.83 o
   5   8   2        1.17       -0.94      0.94 o
   6   8   2       60.84       62.26      3.86 o
   7   8   2       49.43       58.47      9.32 o
  -7   9   2       22.48       22.76      2.56 o
  -6   9   2      152.37      151.09      4.49 o
  -5   9   2      290.01      312.85      6.17 o
  -4   9   2      138.12      140.01      2.91 o
  -3   9   2     1311.04     1363.87     15.23 o
  -2   9   2     2964.63     3015.10     25.88 o
  -1   9   2      105.86      103.06      1.73 o
   0   9   2       46.01       34.86      0.82 o
   1   9   2       30.01       21.76      0.82 o
   2   9   2      185.39      191.33      2.24 o
   3   9   2     1819.17     1747.48     16.28 o
   4   9   2      544.90      517.68      6.37 o
   5   9   2      103.20       93.58      4.15 o
   6   9   2       68.78       64.12      4.16 o
   7   9   2       12.27        9.07      3.35 o
  -7  10   2        0.01        7.05      2.04 o
  -6  10   2      276.09      266.57      6.10 o
  -5  10   2      403.09      391.97      8.59 o
  -4  10   2       45.07       43.60      1.87 o
  -3  10   2     3472.62     3547.01     31.93 o
  -2  10   2     1964.60     2117.34     18.69 o
  -1  10   2     3010.40     2917.32     22.81 o
   0  10   2      410.08      524.31      4.58 o
   1  10   2     6517.31     6699.81     59.67 o
   2  10   2      834.78      836.41      7.89 o
   3  10   2      142.49      137.92      2.39 o
   4  10   2     2504.32     2454.31     25.77 o
   5  10   2      248.16      226.02      6.49 o
   6  10   2      116.46      119.76      5.18 o
   7  10   2        0.51        1.12      2.34 o
  -7  11   2      114.31      102.76      4.17 o
  -6  11   2      149.42      166.71      4.82 o
  -5  11   2        2.85        8.02      1.83 o
  -4  11   2        8.16       11.95      1.25 o
  -3  11   2      712.49      691.36      7.67 o
  -2  11   2      135.94      104.63      2.00 o
  -1  11   2        0.17        2.45      0.54 o
   0  11   2       14.56        9.19      0.62 o
   1  11   2     1530.90     1588.44     13.42 o
   2  11   2      255.28      263.90      3.75 o
   3  11   2       13.05       21.62      0.89 o
   4  11   2     1111.26     1110.02     12.04 o
   5  11   2       27.22       31.87      3.06 o
   6  11   2        1.20        2.22      2.15 o
   7  11   2       27.71       31.26      3.75 o
  -7  12   2       12.80       20.21      3.24 o
  -6  12   2        8.01       20.65      3.05 o
  -5  12   2        0.49        2.22      1.63 o
  -4  12   2      242.68      209.34      4.30 o
  -3  12   2       81.77       94.69      2.20 o
  -2  12   2      118.21      125.88      2.36 o
  -1  12   2       56.77       62.59      1.45 o
   0  12   2     1730.27     1868.07     15.02 o
   1  12   2      565.52      676.36      6.75 o
   2  12   2      526.45      507.67      6.24 o
   3  12   2      103.56      104.46      2.26 o
   4  12   2      138.03      141.52      3.11 o
   5  12   2       38.05       44.13      3.39 o
   6  12   2       46.56       47.05      3.70 o
   7  12   2       18.80       21.08      3.31 o
  -7  13   2        5.18        4.36      3.06 o
  -6  13   2       13.05       14.50      2.35 o
  -5  13   2       15.42       11.24      2.03 o
  -4  13   2      211.73      190.14      4.10 o
  -3  13   2       27.15       24.87      1.42 o
  -2  13   2     1313.59     1320.28     12.72 o
  -1  13   2        5.23        4.03      0.65 o
   0  13   2        9.10       10.73      1.92 o
   1  13   2      178.84      206.28      2.82 o
   2  13   2       25.64       22.69      1.15 o
   3  13   2      157.53      141.60      2.30 o
   4  13   2        0.33        2.56      1.12 o
   5  13   2       20.48       16.12      2.53 o
   6  13   2       23.36       27.71      3.30 o
   7  13   2        5.79       10.42      3.40 o
  -7  14   2        5.90        8.49      4.48 o
  -6  14   2      107.89      117.57      4.46 o
  -5  14   2       30.73       41.60      2.90 o
  -4  14   2        2.36        4.41      2.01 o
  -3  14   2      211.87      209.47      3.51 o
  -2  14   2      115.62      130.38      2.59 o
  -1  14   2     1437.83     1448.59     13.69 o
   0  14   2       16.03       28.14      1.07 o
   1  14   2      149.16      143.02      2.48 o
   2  14   2      288.62      293.80      4.00 o
   3  14   2       16.62       14.97      1.32 o
   4  14   2      174.78      188.95      4.24 o
   5  14   2       97.87       89.56      4.41 o
   6  14   2       53.46       65.10      4.42 o
   7  14   2      190.24      193.50      7.70 o
  -7  15   2       32.75       23.58      5.66 o
  -6  15   2        8.10        8.81      2.22 o
  -5  15   2       20.34       24.66      2.41 o
  -4  15   2      284.33      255.79      4.99 o
  -3  15   2      372.20      345.39      4.83 o
  -2  15   2     2218.41     2119.26     19.53 o
  -1  15   2        3.89        6.92      1.60 o
   0  15   2       23.57       28.50      1.25 o
   1  15   2      106.60      119.90      2.52 o
   2  15   2       64.40       73.32      1.86 o
   3  15   2     1025.89      975.88     12.45 o
   4  15   2      198.77      175.44      4.16 o
   5  15   2      210.09      208.15      6.23 o
   6  15   2       17.41       21.11      3.37 o
   7  15   2       65.74       75.80      7.43 o
  -6  16   2       72.27       76.79      3.89 o
  -5  16   2      108.05      109.23      3.73 o
  -4  16   2      146.77      140.65      3.62 o
  -3  16   2       48.14       50.69      2.11 o
  -2  16   2      193.66      201.64      4.96 o
  -1  16   2      507.24      491.96      5.86 o
   0  16   2     2083.10     2107.33     19.19 o
   1  16   2       64.73       57.58      1.91 o
   2  16   2     1280.89     1268.29     12.90 o
   3  16   2       87.33       84.74      2.76 o
   4  16   2       29.35       35.08      3.37 o
   5  16   2        1.46        0.86      2.30 o
   6  16   2       39.34       44.05      3.99 o
   7  16   2      141.74      143.35     11.57 o
  -6  17   2        2.27        3.07      2.01 o
  -5  17   2        8.85        6.98      1.88 o
  -4  17   2      139.29      135.05      3.62 o
  -3  17   2      539.72      478.29      6.23 o
  -2  17   2        0.09        3.16      1.14 o
  -1  17   2       15.30       23.22      1.51 o
   0  17   2      980.02     1002.37     10.12 o
   1  17   2        9.62        8.69      1.37 o
   2  17   2      876.04      932.40     10.91 o
   3  17   2      429.20      444.42      7.05 o
   4  17   2        2.00        4.30      1.47 o
   5  17   2       12.97       13.56      2.65 o
   6  17   2       63.93       60.84      4.58 o
  -6  18   2        1.32        2.15      1.97 o
  -5  18   2        0.44       -1.58      1.58 o
  -4  18   2        2.08        3.28      1.44 o
  -3  18   2       89.39       94.55      2.66 o
  -2  18   2       28.44       37.72      1.89 o
  -1  18   2      121.95      132.42      3.01 o
   0  18   2      847.60      856.05      9.02 o
   1  18   2      128.04      143.59      3.06 o
   2  18   2        6.35       10.80      1.33 o
   3  18   2       29.21       26.02      2.02 o
   4  18   2      123.21      120.51      5.11 o
   5  18   2       16.82       26.84      3.06 o
   6  18   2        0.45        7.19      2.84 o
  -6  19   2       36.83       37.78      3.77 o
  -5  19   2        5.82        7.65      1.97 o
  -4  19   2        2.48        4.56      1.62 o
  -3  19   2        1.21       13.77      1.47 o
  -2  19   2     1150.73     1123.89     11.73 o
  -1  19   2       42.06       57.09      2.38 o
   0  19   2     2340.69     2291.74     22.58 o
   1  19   2      320.55      264.73      4.49 o
   2  19   2      212.50      147.10      3.22 o
   3  19   2        6.58       16.39      1.83 o
   4  19   2       52.05       54.22      3.22 o
   5  19   2      667.35      736.75     14.05 o
   6  19   2      283.36      294.44      8.60 o
  -6  20   2       29.15       30.73      2.95 o
  -5  20   2       46.40       51.00      3.33 o
  -4  20   2      111.31      109.44      3.54 o
  -3  20   2     1143.71     1106.08     11.92 o
  -2  20   2      214.94      221.15      5.18 o
  -1  20   2     2355.57     2269.54     22.68 o
   0  20   2       25.44       40.17      2.25 o
   1  20   2      364.70      346.72      5.50 o
   2  20   2      178.45      172.39      3.67 o
   3  20   2        2.73        8.83      1.70 o
   4  20   2      142.07      150.16      4.81 o
   5  20   2       20.81       28.46      3.30 o
   6  20   2       22.36       35.34      4.44 o
  -6  21   2       40.44       44.96      5.54 o
  -5  21   2      102.48      106.04      4.54 o
  -4  21   2      442.75      416.81      7.04 o
  -3  21   2        1.93       17.48      2.34 o
  -2  21   2      293.14      290.62      5.04 o
  -1  21   2      128.32      170.54      3.73 o
   0  21   2      228.31      221.94      4.06 o
   1  21   2      162.41      177.71      3.76 o
   2  21   2     1185.03     1054.57     13.88 o
   3  21   2      731.99      675.47     10.04 o
   4  21   2        2.68        3.49      1.83 o
   5  21   2        0.04        0.79      2.29 o
   6  21   2        0.82        3.81      5.18 o
  -6  22   2        2.22       -1.41      4.48 o
  -5  22   2       49.93       57.28      3.65 o
  -4  22   2       40.18       53.39      2.91 o
  -3  22   2       47.54       53.85      2.98 o
  -2  22   2       27.44       30.51      2.12 o
  -1  22   2      555.02      525.74      7.29 o
   0  22   2        8.51        9.61      1.49 o
   1  22   2        0.06        0.59      1.08 o
   2  22   2       59.91       90.95      3.26 o
   3  22   2      123.11      128.85      3.86 o
   4  22   2        1.32        2.10      1.88 o
   5  22   2       26.93       25.41      3.53 o
  -6  23   2        8.88       11.79      5.19 o
  -5  23   2       64.74       55.64      3.58 o
  -4  23   2      167.30      154.94      4.57 o
  -3  23   2      160.01      166.29      4.52 o
  -2  23   2       11.02       12.95      1.81 o
  -1  23   2       22.62       30.37      2.29 o
   0  23   2      223.14      200.61      4.03 o
   1  23   2        4.43        4.58      1.36 o
   2  23   2       64.89       62.38      3.11 o
   3  23   2       67.98       61.42      3.20 o
   4  23   2        7.65        8.34      2.32 o
   5  23   2       14.83       12.33      4.56 o
  -5  24   2        0.16        2.94      2.49 o
  -4  24   2        1.62        7.29      2.06 o
  -3  24   2      159.91      168.61      4.65 o
  -2  24   2        2.85        4.63      1.59 o
  -1  24   2      580.71      555.47      7.80 o
   0  24   2       15.24       19.35      1.83 o
   1  24   2       56.10       68.72      2.82 o
   2  24   2        5.39        4.19      1.69 o
   3  24   2       94.06       90.72      3.71 o
   4  24   2      128.85      135.69      5.04 o
   5  24   2       16.69       18.43      4.14 o
  -5  25   2      176.25      173.74      6.26 o
  -4  25   2      166.70      167.40      4.93 o
  -3  25   2       36.96       45.61      3.08 o
  -2  25   2      234.07      234.08      5.66 o
  -1  25   2       16.47       24.04      1.96 o
   0  25   2      704.09      680.52      8.95 o
   1  25   2       88.54       85.10      3.08 o
   2  25   2       23.39       28.99      2.47 o
   3  25   2      192.87      197.43      5.81 o
   4  25   2       74.47       76.83      4.51 o
   5  25   2      269.26      257.71      9.82 o
  -5  26   2       75.33       86.32      7.69 o
  -4  26   2       70.83       77.57      4.04 o
  -3  26   2      250.90      243.62      5.70 o
  -2  26   2      118.39      118.24      3.95 o
  -1  26   2       52.26       52.43      2.76 o
   0  26   2       11.76       27.43      2.07 o
   1  26   2       78.41       87.83      4.18 o
   2  26   2      299.26      300.24      7.24 o
   3  26   2       42.46       51.86      3.72 o
   4  26   2       76.96       69.83      4.40 o
  -5  27   2       42.40       51.64      8.25 o
  -4  27   2        3.82        5.26      2.26 o
  -3  27   2       42.86       52.71      4.35 o
  -2  27   2      135.75      143.06      4.34 o
  -1  27   2       78.17       78.54      3.36 o
   0  27   2      375.21      368.27      6.21 o
   1  27   2      352.47      347.21      7.78 o
   2  27   2       10.39        7.95      2.75 o
   3  27   2        0.94       -2.15      2.83 o
   4  27   2       52.17       59.36      6.47 o
  -4  28   2       24.87       19.62      2.93 o
  -3  28   2        0.02       -1.73      1.73 o
  -2  28   2       81.65       86.76      3.95 o
  -1  28   2       36.63       42.81      2.69 o
   0  28   2       73.63       81.82      3.45 o
   1  28   2       29.29       37.92      3.40 o
   2  28   2       57.66       58.36      6.53 o
   3  28   2       11.97       12.34      2.65 o
   4  28   2       61.25       73.80      4.97 o
  -4  29   2      156.24      146.00      5.05 o
  -3  29   2       36.83       37.61      3.26 o
  -2  29   2      338.71      330.57      6.85 o
  -1  29   2       42.97       40.66      3.25 o
   0  29   2      217.75      228.93      4.98 o
   1  29   2       65.21       77.20      4.53 o
   2  29   2        0.96       -1.95      1.95 o
   3  29   2      478.92      505.86     10.60 o
   4  29   2      334.00      383.67     16.82 o
  -4  30   2        7.62       14.36      5.25 o
  -3  30   2       48.05       47.77      3.63 o
  -2  30   2       27.73       26.50      2.80 o
  -1  30   2      599.87      577.95      8.78 o
   0  30   2      169.54      179.72      5.41 o
   1  30   2      311.04      278.57      7.43 o
   2  30   2       55.17       62.61      5.27 o
   3  30   2        3.75        9.34      2.88 o
   4  30   2       79.04      101.93      8.97 o
  -4  31   2      128.59      123.49     14.64 o
  -3  31   2       12.50        5.69      2.37 o
  -2  31   2       55.31       63.18      4.29 o
  -1  31   2       22.39       31.02      3.16 o
   0  31   2       58.85       61.72      4.26 o
   1  31   2      131.10      125.89      5.22 o
   2  31   2       10.31       10.12      2.92 o
   3  31   2       21.59       30.16      3.68 o
   4  31   2      417.22      460.17     19.91 o
  -3  32   2        1.73        4.61      2.72 o
  -2  32   2        0.98        2.63      2.10 o
  -1  32   2       95.44      107.94      4.60 o
   0  32   2       53.83       58.48      4.28 o
   1  32   2       84.84       92.52      5.25 o
   2  32   2       29.18       33.79      5.19 o
   3  32   2        3.69        1.16      5.12 o
  -3  33   2        8.99        5.89      6.60 o
  -2  33   2       13.15        9.17      3.45 o
  -1  33   2       20.40       26.23      3.11 o
   0  33   2       11.71       14.02      3.02 o
   1  33   2       20.40       20.62      3.83 o
   2  33   2       10.83        8.39      3.27 o
   3  33   2       19.27        1.73      4.78 o
  -2  34   2        8.32        7.54      3.22 o
  -1  34   2      133.91      124.61      6.77 o
   0  34   2        6.87        5.29      2.79 o
   1  34   2       82.96       77.37     10.34 o
   2  34   2       95.01       99.40     16.84 o
  -2  35   2       85.71       85.98      8.34 o
  -1  35   2        2.26        1.29      4.76 o
   0  35   2       99.19       90.63     12.51 o
   1  35   2      240.84      247.08     12.80 o
   1  36   2       87.51      117.75     14.16 o
  -7   1   3       94.74       87.27      4.05 o
  -6   1   3        1.63       -1.50      1.66 o
  -5   1   3        0.17        0.95      1.53 o
  -4   1   3       64.88       84.81      2.38 o
  -3   1   3      724.41      735.01      7.92 o
  -2   1   3      136.75      129.29      2.23 o
  -1   1   3     1342.82     1360.37     10.85 o
   0   1   3      163.26      158.21      1.38 o
   1   1   3     3966.48     4066.61     27.70 o
   2   1   3     1911.83     2158.57     17.51 o
   3   1   3      445.40      411.67      3.86 o
   4   1   3      404.06      340.38      4.31 o
   5   1   3     1018.17      872.77     13.03 o
   7   1   3      141.21      151.86     13.46 o
  -7   2   3        4.49       11.93      2.33 o
  -6   2   3       74.85       74.40      3.52 o
  -5   2   3        5.39       12.42      1.78 o
  -4   2   3     1204.72     1135.03     11.77 o
  -3   2   3      129.16      143.05      2.65 o
  -2   2   3      139.90      143.71      2.33 o
  -1   2   3      903.54     1007.71      8.26 o
   0   2   3      347.70      327.40      2.57 o
   1   2   3     1070.47      940.29      6.55 o
   2   2   3     3356.17     3320.77     26.84 o
   3   2   3      454.10      414.93      5.01 o
   4   2   3      540.21      528.02      6.35 o
   5   2   3        2.44        5.21      1.38 o
   7   2   3       79.81      102.64     12.51 o
  -7   3   3       73.25       63.93      4.06 o
  -6   3   3        3.86       -1.61      1.61 o
  -5   3   3      735.75      688.26      9.66 o
  -4   3   3      365.92      407.23      5.39 o
  -3   3   3     1459.35     1451.73     14.09 o
  -2   3   3      123.20      104.73      2.01 o
  -1   3   3     2200.58     2266.17     18.66 o
   0   3   3     2918.03     2753.68     16.91 o
   1   3   3     2733.01     2744.83     19.08 o
   2   3   3     2175.44     2193.89     20.36 o
   3   3   3      353.31      390.21      5.37 o
   4   3   3     1383.82     1298.48     82.88 o
   5   3   3        2.08        3.72      1.47 o
   6   3   3       20.17       14.85      3.06 o
   7   3   3       20.41       21.22      7.54 o
  -7   4   3        0.33        2.19      2.22 o
  -6   4   3        0.30       -1.63      1.63 o
  -5   4   3       10.35       24.22      1.88 o
  -4   4   3      832.86      774.73      8.66 o
  -3   4   3      369.13      364.71      4.72 o
  -2   4   3        0.87        2.91      0.76 o
  -1   4   3     2144.66     2411.08     20.64 o
   0   4   3       94.00      106.11      1.14 o
   1   4   3       36.76       22.46      0.67 o
   2   4   3      878.58      837.77      7.84 o
   3   4   3        7.53       16.38      1.12 o
   4   4   3      148.50      144.71      5.44 o
   5   4   3        2.62        4.28      1.58 o
   6   4   3      126.66      115.90      5.61 o
   7   4   3        3.12        1.65      6.36 o
  -7   5   3       19.22       16.24      2.49 o
  -6   5   3        0.18        5.54      1.83 o
  -5   5   3      121.93      112.33      3.46 o
  -4   5   3       37.03       56.00      1.97 o
  -3   5   3       17.17       17.25      1.34 o
  -2   5   3      984.87     1068.54      9.91 o
  -1   5   3      143.43      155.07      2.06 o
   0   5   3      548.99      509.33      3.93 o
   1   5   3      809.85      847.67      6.36 o
   2   5   3     1061.47     1122.75     10.63 o
   3   5   3       27.07       35.15      1.58 o
   4   5   3      333.04      330.47      7.89 o
   5   5   3        9.09        9.66      1.91 o
   6   5   3       12.98       16.54      2.14 o
   7   5   3        0.34       -0.47      4.48 o
  -7   6   3       61.89       61.61      3.66 o
  -6   6   3      144.47      142.21      4.23 o
  -5   6   3        0.07        2.83      1.41 o
  -4   6   3       37.79       33.61      1.66 o
  -3   6   3      371.12      348.62      4.32 o
  -2   6   3     1966.75     2008.07     17.49 o
  -1   6   3     5439.57     5644.44     44.47 o
   0   6   3     1595.91     1659.98     12.17 o
   1   6   3       21.45       10.01      0.48 o
   2   6   3       75.78       73.73      1.06 o
   3   6   3      232.63      245.47      4.41 o
   4   6   3      561.18      561.79     15.51 o
   5   6   3      167.32      165.18      4.87 o
   6   6   3       21.32       22.91      2.47 o
   7   6   3       10.87       13.91      5.89 o
  -7   7   3       15.21       18.67      2.54 o
  -6   7   3        4.44       26.29      2.64 o
  -5   7   3      207.85      194.95      4.17 o
  -4   7   3      230.69      220.77      3.79 o
  -3   7   3      387.13      348.12      4.64 o
  -2   7   3      655.65      673.74      6.92 o
  -1   7   3        0.03       13.14      1.16 o
   0   7   3      110.20      135.93      1.74 o
   1   7   3      176.45      191.27      1.87 o
   2   7   3      762.57      718.71      6.56 o
   3   7   3      445.57      453.58      6.09 o
   4   7   3      192.72      183.87      6.42 o
   5   7   3      178.94      174.05      5.14 o
   6   7   3        1.93        1.93      2.57 o
   7   7   3       19.27       18.86      7.54 o
  -7   8   3       26.90       30.02      2.92 o
  -6   8   3      291.92      299.45      6.22 o
  -5   8   3        0.69       22.30      1.86 o
  -4   8   3      531.81      509.77      6.35 o
  -3   8   3      218.16      228.48      3.94 o
  -2   8   3      812.95      759.59      7.68 o
  -1   8   3      907.30      819.55      7.62 o
   0   8   3        1.15        2.57      0.52 o
   1   8   3     1619.70     1590.83     12.73 o
   2   8   3     1516.72     1605.73     13.99 o
   3   8   3      880.66      852.47     10.00 o
   4   8   3      218.41      216.14     11.84 o
   5   8   3      205.04      207.77      5.84 o
   6   8   3       97.43       92.87      4.17 o
   7   8   3       31.38       36.55      8.72 o
  -7   9   3       39.64       37.55      3.16 o
  -6   9   3      260.13      257.40      5.73 o
  -5   9   3      563.84      502.40      7.29 o
  -4   9   3      128.32      118.81      2.81 o
  -3   9   3      609.12      569.83      6.71 o
  -2   9   3        7.43        8.61      0.98 o
  -1   9   3      157.56      166.23      2.39 o
   0   9   3      219.90      249.04      2.71 o
   1   9   3      128.54      136.90      1.87 o
   2   9   3      353.79      326.57      3.46 o
   3   9   3     4534.04     4297.92     38.06 o
   4   9   3      376.83      364.97      8.64 o
   5   9   3      636.20      620.66     12.13 o
   6   9   3      131.50      144.23      5.36 o
   7   9   3        0.01       -2.12      5.42 o
  -7  10   3       37.70       41.26      3.96 o
  -6  10   3        0.87       20.53      2.75 o
  -5  10   3        1.99        7.57      1.60 o
  -4  10   3       24.77       21.05      1.65 o
  -3  10   3     1224.03     1210.84     12.29 o
  -2  10   3        0.27        3.21      0.81 o
  -1  10   3      622.25      620.03      6.18 o
   0  10   3     3529.65     3715.77     30.52 o
   1  10   3       64.30       54.38      1.10 o
   2  10   3      393.99      413.26      4.52 o
   3  10   3      109.91      114.66      3.98 o
   4  10   3      749.18      732.08     14.47 o
   5  10   3       17.92       26.44      2.58 o
   6  10   3       30.66       41.07      3.52 o
   7  10   3       54.38       62.48      7.22 o
  -7  11   3        0.44        7.64      4.12 o
  -6  11   3      376.69      358.00      7.80 o
  -5  11   3       73.59       82.57      3.33 o
  -4  11   3       35.38       33.23      1.88 o
  -3  11   3       23.41       44.26      1.95 o
  -2  11   3     1143.92     1161.10     10.74 o
  -1  11   3      181.70      185.65      2.48 o
   0  11   3      446.01      491.26      4.96 o
   1  11   3        0.86       -0.48      0.48 o
   2  11   3        4.69        1.57      0.55 o
   3  11   3     3473.73     3425.86     33.04 o
   4  11   3      904.54      902.88     17.08 o
   5  11   3      128.71      130.98      4.53 o
   6  11   3       66.15       70.02      4.14 o
   7  11   3        0.15        0.45      2.80 o
  -7  12   3       42.21       56.73      4.80 o
  -6  12   3      108.84      137.34      6.82 o
  -5  12   3        0.94        1.74      1.64 o
  -4  12   3       59.52       59.43      2.35 o
  -3  12   3      322.52      301.68      4.30 o
  -2  12   3      946.32      939.21      9.08 o
  -1  12   3     2491.47     2399.25     19.22 o
   0  12   3        7.25       10.20      0.72 o
   1  12   3      108.03      124.07      1.94 o
   2  12   3       97.04      105.31      2.01 o
   3  12   3      468.93      463.01      5.65 o
   4  12   3      807.97      785.48     15.47 o
   5  12   3      106.97      108.81      6.00 o
   6  12   3       86.61       94.42      4.59 o
   7  12   3        1.43       -0.80      2.91 o
  -7  13   3      202.31      184.62      7.20 o
  -6  13   3      141.79      143.64      4.49 o
  -5  13   3        8.68        5.68      1.95 o
  -4  13   3        4.69        8.52      1.41 o
  -3  13   3       44.01       39.99      1.80 o
  -2  13   3      372.54      369.29      4.57 o
  -1  13   3        0.73       13.28      2.10 o
   0  13   3      303.82      287.92      3.45 o
   1  13   3       66.22       94.26      1.98 o
   2  13   3      232.79      233.95      3.35 o
   3  13   3        1.90        1.18      0.86 o
   4  13   3      286.13      285.10      5.49 o
   5  13   3      185.91      185.69      5.53 o
   6  13   3        8.82       10.95      2.62 o
   7  13   3       94.09       90.04      8.97 o
  -7  14   3       35.04       42.57      4.50 o
  -6  14   3       74.69       73.67      4.78 o
  -5  14   3        0.00       -1.42      1.42 o
  -4  14   3      190.86      160.07      4.00 o
  -3  14   3      536.79      519.51      6.09 o
  -2  14   3      943.67      905.23      8.98 o
  -1  14   3     1572.83     1491.40     13.31 o
   0  14   3      483.66      517.79      5.45 o
   1  14   3      150.03      163.06      2.41 o
   2  14   3       13.52       12.47      0.94 o
   3  14   3      257.25      272.08      5.10 o
   4  14   3      621.96      616.17     13.63 o
   5  14   3       24.84       29.08      2.96 o
   6  14   3       15.58       15.35      2.83 o
   7  14   3        3.08        1.51      3.85 o
  -6  15   3       15.02       18.93      2.76 o
  -5  15   3        2.97        0.90      1.67 o
  -4  15   3      205.59      188.67      4.26 o
  -3  15   3       61.49       57.31      2.10 o
  -2  15   3      373.03      363.96      4.98 o
  -1  15   3      583.75      597.62      6.30 o
   0  15   3        7.56       10.49      0.89 o
   1  15   3      597.61      629.45      6.75 o
   2  15   3        2.31        1.46      0.72 o
   3  15   3      108.91      102.25      3.00 o
   4  15   3       69.27       73.37      2.91 o
   5  15   3        3.65        5.00      2.15 o
   6  15   3       14.33       14.15      2.81 o
  -6  16   3        4.50        4.77      2.11 o
  -5  16   3        2.62        2.84      1.70 o
  -4  16   3        6.91       10.93      1.78 o
  -3  16   3       92.53       88.84      2.62 o
  -2  16   3       84.36       86.68      2.72 o
  -1  16   3      668.63      699.42      7.24 o
   0  16   3       54.62       59.48      1.75 o
   1  16   3       22.36       20.44      1.07 o
   2  16   3        0.02        1.20      0.85 o
   3  16   3       59.45       65.87      2.71 o
   4  16   3       29.56       32.75      2.58 o
   5  16   3       16.04       23.87      2.90 o
   6  16   3       68.97       77.60      4.91 o
  -6  17   3        4.55        4.62      2.22 o
  -5  17   3       82.87       85.46      3.63 o
  -4  17   3       51.37       62.43      3.02 o
  -3  17   3      130.34      131.44      3.09 o
  -2  17   3      961.58      935.14     10.08 o
  -1  17   3      202.18      213.84      3.93 o
   0  17   3      959.31      915.09      9.42 o
   1  17   3       47.97       55.92      1.81 o
   2  17   3      920.49      920.39      9.94 o
   3  17   3      111.69      114.21      3.38 o
   4  17   3      301.32      308.93      6.65 o
   5  17   3       59.69       63.24      4.26 o
   6  17   3        0.24       -1.96      2.03 o
  -6  18   3       92.36       98.91      4.70 o
  -5  18   3        1.45        0.37      1.81 o
  -4  18   3      268.82      260.43      5.29 o
  -3  18   3      152.84      155.11      3.43 o
  -2  18   3     1258.66     1209.90     12.50 o
  -1  18   3     3447.81     3305.09     29.61 o
   0  18   3        0.06        5.38      1.24 o
   1  18   3      758.85      735.70      7.96 o
   2  18   3      219.80      170.29      3.79 o
   3  18   3       92.63      108.60      3.20 o
   4  18   3      739.42      731.17     12.47 o
   5  18   3       33.79       44.36      3.77 o
   6  18   3       77.99       89.89      5.35 o
  -6  19   3        9.91       10.93      2.63 o
  -5  19   3       13.03       12.07      2.32 o
  -4  19   3       57.53       59.08      3.04 o
  -3  19   3      120.02      109.51      2.98 o
  -2  19   3      349.80      343.73      5.14 o
  -1  19   3        4.59       11.64      1.86 o
   0  19   3      351.45      357.78      5.33 o
   1  19   3       78.75       80.02      2.24 o
   2  19   3        0.72       -1.04      1.04 o
   3  19   3      158.71      163.17      5.49 o
   4  19   3       14.53       15.36      2.08 o
   5  19   3      125.30      137.98      5.61 o
   6  19   3        0.04       -1.14      2.85 o
  -6  20   3       16.24       13.10      3.36 o
  -5  20   3       66.98       67.12      3.87 o
  -4  20   3       44.83       51.92      2.99 o
  -3  20   3        0.00        0.46      1.32 o
  -2  20   3      628.72      610.00      7.59 o
  -1  20   3     1206.40     1185.29     13.11 o
   0  20   3       59.68       58.65      2.33 o
   1  20   3      150.45      113.67      2.69 o
   2  20   3      403.01      327.84      5.87 o
   3  20   3      194.73      174.76      4.23 o
   4  20   3       57.29       62.01      3.38 o
   5  20   3        1.52        6.36      3.68 o
   6  20   3        0.17       -3.15      3.15 o
  -6  21   3       16.57       13.51      4.36 o
  -5  21   3        5.56        7.53      2.10 o
  -4  21   3       70.24       75.01      3.57 o
  -3  21   3       45.49       42.75      2.73 o
  -2  21   3      214.73      213.51      4.09 o
  -1  21   3      366.88      366.97      5.74 o
   0  21   3       33.05       30.90      1.97 o
   1  21   3       20.12       16.31      1.47 o
   2  21   3       32.38       30.13      2.20 o
   3  21   3      188.88      191.85      4.57 o
   4  21   3      170.60      188.50      5.43 o
   5  21   3      329.53      354.61     10.63 o
  -6  22   3       89.79       78.82     10.62 o
  -5  22   3        7.32       10.16      2.37 o
  -4  22   3       19.29       27.88      2.34 o
  -3  22   3        0.64        9.10      1.79 o
  -2  22   3      421.68      435.56      6.74 o
  -1  22   3      172.92      163.62      3.77 o
   0  22   3        2.15        2.85      1.33 o
   1  22   3      530.61      545.40      7.13 o
   2  22   3       27.08       41.38      2.57 o
   3  22   3      124.31      117.51      4.43 o
   4  22   3       11.38       12.79      2.61 o
   5  22   3       11.25       12.40      3.34 o
  -5  23   3      224.93      218.61      6.11 o
  -4  23   3      252.90      238.17      5.27 o
  -3  23   3      371.43      356.78      6.30 o
  -2  23   3     1210.67     1183.14     13.74 o
  -1  23   3      389.51      384.81      6.16 o
   0  23   3      930.15      924.50     11.06 o
   1  23   3       16.79       24.28      2.02 o
   2  23   3      425.21      392.88      7.91 o
   3  23   3      436.84      423.29      8.44 o
   4  23   3        2.43       -2.13      2.13 o
   5  23   3       72.01       69.78      5.88 o
  -5  24   3        2.45       11.14      2.59 o
  -4  24   3       19.27       23.59      2.42 o
  -3  24   3        5.87       10.94      2.17 o
  -2  24   3       51.21       61.27      2.96 o
  -1  24   3      693.19      695.73      9.21 o
   0  24   3       20.09       27.46      2.08 o
   1  24   3      552.82      534.07      9.80 o
   2  24   3       11.19       13.78      2.65 o
   3  24   3        7.11        5.05      2.18 o
   4  24   3        0.05        2.04      2.39 o
   5  24   3       13.70       16.15      4.05 o
  -5  25   3        2.90        1.11      3.06 o
  -4  25   3       11.27       13.26      2.53 o
  -3  25   3        0.34        4.07      2.06 o
  -2  25   3        5.06        6.60      1.78 o
  -1  25   3        6.89       16.14      2.83 o
   0  25   3       25.14       25.46      2.29 o
   1  25   3      103.86      101.36      4.08 o
   2  25   3      130.02      130.58      4.89 o
   3  25   3        4.66        5.75      2.17 o
   4  25   3        1.49        1.89      2.41 o
  -4  26   3       64.92       67.98      3.91 o
  -3  26   3      386.12      353.59      7.05 o
  -2  26   3        0.83        0.29      1.60 o
  -1  26   3        3.88        4.50      1.62 o
   0  26   3      348.66      327.23      5.75 o
   1  26   3       43.07       40.64      3.18 o
   2  26   3       35.84       38.87      3.51 o
   3  26   3       98.94       99.66      4.62 o
   4  26   3      178.05      170.82      9.01 o
  -4  27   3        0.01        5.18      2.11 o
  -3  27   3      151.68      166.71      4.96 o
  -2  27   3       53.83       56.22      3.37 o
  -1  27   3       17.13       20.76      2.11 o
   0  27   3     1036.84     1024.00     12.48 o
   1  27   3      275.76      282.87      6.97 o
   2  27   3      259.40      251.65      8.64 o
   3  27   3       14.54       21.33      2.88 o
   4  27   3        1.50        1.61      2.50 o
  -4  28   3      313.61      302.25      7.35 o
  -3  28   3      391.37      377.82      7.64 o
  -2  28   3       22.99       18.01      3.25 o
  -1  28   3      242.50      251.64      5.25 o
   0  28   3       99.30      127.56      4.47 o
   1  28   3      730.44      718.99     12.77 o
   2  28   3       72.11       69.83      4.29 o
   3  28   3       84.29       96.92      4.88 o
   4  28   3      177.23      185.09      7.52 o
  -4  29   3       12.40       24.01      4.68 o
  -3  29   3        3.08        9.26      2.44 o
  -2  29   3        0.91       -1.76      1.76 o
  -1  29   3       25.69       27.75      2.55 o
   0  29   3      183.42      187.17      5.38 o
   1  29   3        2.04        8.89      2.51 o
   2  29   3       20.85       18.51      2.99 o
   3  29   3        8.67        7.19      3.52 o
   4  29   3       66.01       84.93      7.78 o
  -4  30   3        0.36        6.60      7.31 o
  -3  30   3      115.66      118.65      5.18 o
  -2  30   3        4.88        5.46      2.19 o
  -1  30   3        2.86        5.46      1.84 o
   0  30   3      314.13      318.29      7.25 o
   1  30   3        3.03        8.67      2.65 o
   2  30   3        3.12        0.32      3.55 o
   3  30   3       57.28       63.67      5.17 o
   4  30   3      125.42      130.33      9.68 o
  -3  31   3        9.04       11.45      2.99 o
  -2  31   3        2.53        0.14      2.20 o
  -1  31   3       23.60       32.97      3.01 o
   0  31   3        0.32        2.95      2.14 o
   1  31   3        9.47        7.12      3.91 o
   2  31   3       11.11       12.50      3.89 o
   3  31   3       21.54       13.86      5.66 o
  -3  32   3        0.41        2.97      3.47 o
  -2  32   3      264.77      242.84      6.71 o
  -1  32   3      361.68      326.07      8.47 o
   0  32   3      124.44      160.45      6.02 o
   1  32   3       38.71       31.56      3.99 o
   2  32   3      177.26      173.92      6.39 o
   3  32   3        1.98        4.01      5.42 o
  -2  33   3       27.76       32.10      4.31 o
  -1  33   3        0.37        0.56      2.62 o
   0  33   3      277.32      265.26     10.55 o
   1  33   3        0.13       -1.65      2.42 o
   2  33   3      183.69      177.71     14.54 o
  -2  34   3       14.41       17.77      5.14 o
  -1  34   3       75.58       88.82      8.46 o
   0  34   3       95.75       87.85      6.89 o
   1  34   3      160.76      174.24     13.56 o
   2  34   3        5.37       -6.36     12.49 o
  -1  35   3       41.65       28.77      6.24 o
   0  35   3       70.54       62.99     11.09 o
   1  35   3       22.46       17.85      5.90 o
  -7   0   4       52.27       43.38      4.78 o
  -6   0   4       39.43       47.53      4.50 o
  -5   0   4      276.33      237.56      7.15 o
  -4   0   4      788.39      762.04     12.45 o
  -3   0   4       12.82       44.96      9.76 o
  -2   0   4    14686.61    15873.54    391.74 o
  -1   0   4     5620.90     5880.38     90.27 o
   0   0   4     1957.68     1936.79     17.69 o
   1   0   4     2675.45     2703.75     27.82 o
   2   0   4     7178.05     7275.12    121.42 o
   3   0   4      161.25      182.29      3.42 o
   4   0   4      124.96      123.88      3.22 o
  -7   1   4        0.35        3.88      2.26 o
  -6   1   4       45.38       48.21      3.10 o
  -5   1   4      148.56      134.32      3.51 o
  -4   1   4        6.99       17.30      2.29 o
  -3   1   4     1870.00     1758.26     16.97 o
  -2   1   4       37.32       84.52      5.06 o
  -1   1   4     1322.76     1336.94     10.97 o
   0   1   4     3003.06     3137.12     22.18 o
   1   1   4      536.69      538.12      4.28 o
   2   1   4      758.97      683.79      6.11 o
   3   1   4      129.76      139.77      1.83 o
   4   1   4      614.32      582.43      7.21 o
   5   1   4       85.61       83.80      4.01 o
  -7   2   4        3.09        5.50      2.29 o
  -6   2   4       64.01       60.13      5.05 o
  -5   2   4        0.10        2.45      1.39 o
  -4   2   4      113.87      117.36      2.82 o
  -3   2   4      267.90      318.54      4.63 o
  -2   2   4     3409.54     3564.24     32.00 o
  -1   2   4      570.40      676.11      6.01 o
   0   2   4       23.75       29.35      0.72 o
   1   2   4       42.09       35.05      0.60 o
   2   2   4      545.15      559.59      5.24 o
   3   2   4        1.36        0.51      0.32 o
   4   2   4       26.52       24.36      1.27 o
   5   2   4      208.84      189.86      4.48 o
   7   2   4       28.33       43.15      8.96 o
  -7   3   4       82.23       76.33      4.14 o
  -6   3   4        6.33        3.43      1.88 o
  -5   3   4        7.04        7.38      1.55 o
  -4   3   4        5.75       15.45      1.78 o
  -3   3   4      138.70      132.46      2.71 o
  -2   3   4       41.80       83.05      6.39 o
  -1   3   4       26.06       31.33      1.33 o
   0   3   4     1399.01     1331.63      9.50 o
   1   3   4       30.21       18.30      0.65 o
   2   3   4      337.96      328.70      3.41 o
   3   3   4      328.11      313.75      4.12 o
   4   3   4       55.62       49.08      3.78 o
   5   3   4        5.95        6.63      1.35 o
   7   3   4       81.33       84.95     11.56 o
  -7   4   4       26.46       32.40      4.41 o
  -6   4   4        7.76        7.22      2.16 o
  -5   4   4       18.74       22.15      2.04 o
  -4   4   4      563.60      505.42      6.55 o
  -3   4   4       64.45       69.87      2.36 o
  -2   4   4      782.79      711.41      7.64 o
  -1   4   4       98.42      106.78      1.86 o
   0   4   4       29.98       29.45      0.63 o
   1   4   4        4.84        0.82      0.30 o
   2   4   4      302.90      297.28      4.02 o
   3   4   4      700.54      673.31      7.35 o
   4   4   4       54.61       68.90      4.48 o
   5   4   4      169.40      149.81      4.50 o
   7   4   4       12.38       24.04      7.54 o
  -7   5   4       41.93       41.75      3.36 o
  -6   5   4       46.47       40.71      3.03 o
  -5   5   4      177.00      184.16      4.14 o
  -4   5   4        0.92       16.67      1.46 o
  -3   5   4     1321.67     1290.05     13.05 o
  -2   5   4        3.09        5.27      0.96 o
  -1   5   4     1824.19     1811.27     15.17 o
   0   5   4       24.30       36.70      0.77 o
   1   5   4      794.93      818.79      6.04 o
   2   5   4      858.15      868.02      9.81 o
   3   5   4      918.28      980.87      9.96 o
   4   5   4     1166.48     1152.22     30.90 o
   5   5   4       68.77       65.37      3.22 o
   6   5   4       85.86       75.99      9.68 o
   7   5   4       40.70       33.96      8.49 o
  -7   6   4       21.68       29.73      3.60 o
  -6   6   4       30.63       32.28      2.75 o
  -5   6   4       56.11       59.91      2.86 o
  -4   6   4      415.62      379.40      5.10 o
  -3   6   4      489.72      505.29      5.87 o
  -2   6   4       21.74       19.83      1.18 o
  -1   6   4      284.77      309.23      3.50 o
   0   6   4      768.75      801.91      6.65 o
   1   6   4      145.52      132.77      1.57 o
   2   6   4      677.28      722.57      6.83 o
   3   6   4      642.36      611.95      7.33 o
   4   6   4      561.50      566.74     17.40 o
   5   6   4      176.05      165.55      5.42 o
   6   6   4      122.49      119.73     10.86 o
   7   6   4        0.32        3.30      4.48 o
  -7   7   4       15.71       12.75      4.03 o
  -6   7   4      108.23      105.11      4.19 o
  -5   7   4       32.85       37.19      2.47 o
  -4   7   4      177.11      173.62      3.30 o
  -3   7   4      779.93      712.00      7.61 o
  -2   7   4       23.05       26.17      1.45 o
  -1   7   4      759.70      700.64      6.63 o
   0   7   4       75.85       77.97      1.35 o
   1   7   4        6.17        5.91      0.53 o
   2   7   4       13.36       18.70      0.82 o
   3   7   4      121.74      111.23      2.18 o
   4   7   4       44.42       40.01      6.13 o
   5   7   4        0.08        0.22      1.54 o
   6   7   4        0.62        2.63      2.61 o
   7   7   4        3.31        7.31      6.36 o
  -7   8   4        7.37       13.22      3.12 o
  -6   8   4        2.23       18.61      3.20 o
  -5   8   4        8.99        8.99      1.74 o
  -4   8   4        3.87        8.15      1.31 o
  -3   8   4     1018.43      959.67      9.67 o
  -2   8   4       62.86       68.27      1.67 o
  -1   8   4      193.20      195.21      2.48 o
   0   8   4     2909.20     2981.04     23.28 o
   1   8   4      179.90      173.46      1.90 o
   2   8   4      449.48      467.65      4.49 o
   3   8   4      196.39      182.85      3.14 o
   4   8   4      258.97      248.95      6.68 o
   5   8   4       33.71       42.24      2.78 o
   6   8   4       24.72       30.62      2.85 o
   7   8   4        0.15       -3.41      3.41 o
  -7   9   4       13.36       19.52      6.88 o
  -6   9   4      226.79      227.29      5.57 o
  -5   9   4      223.22      222.94      4.67 o
  -4   9   4       16.96       36.12      2.26 o
  -3   9   4      514.67      525.32      6.13 o
  -2   9   4      349.85      362.25      4.30 o
  -1   9   4      259.75      284.17      3.26 o
   0   9   4     1993.79     2009.72     16.99 o
   1   9   4      386.15      399.94      3.58 o
   2   9   4     2253.49     2129.44     19.33 o
   3   9   4     1318.32     1295.55     13.35 o
   4   9   4       22.13       24.66      2.79 o
   5   9   4      215.59      210.68      5.58 o
   6   9   4       55.87       64.72      3.56 o
   7   9   4       38.52       34.82      6.16 o
  -7  10   4      108.45      118.74     16.52 o
  -6  10   4      107.21      124.59      4.39 o
  -5  10   4        1.14       10.54      1.73 o
  -4  10   4     1605.82     1522.75     14.66 o
  -3  10   4       34.51       43.47      1.88 o
  -2  10   4     2124.64     1958.64     16.84 o
  -1  10   4      710.97      746.18      6.86 o
   0  10   4     1999.08     2133.64     18.06 o
   1  10   4      417.06      447.07      4.16 o
   2  10   4      553.67      555.68      5.86 o
   3  10   4     2933.37     2809.15     29.65 o
   4  10   4      147.03      141.42      6.15 o
   5  10   4        4.22        3.93      1.84 o
   6  10   4        0.77       -1.06      1.77 o
   7  10   4        2.85        7.98      4.58 o
  -7  11   4      165.77      178.68      9.62 o
  -6  11   4        3.00       10.31      2.22 o
  -5  11   4       75.40       75.20      3.27 o
  -4  11   4       17.33       33.72      1.82 o
  -3  11   4      148.21      128.76      2.98 o
  -2  11   4      215.12      223.61      3.34 o
  -1  11   4      127.49      115.20      1.72 o
   0  11   4     1253.52     1203.21     10.85 o
   1  11   4       80.16       81.62      1.43 o
   2  11   4       55.47       58.83      1.42 o
   3  11   4      212.37      182.68      3.74 o
   4  11   4      460.71      443.98     10.16 o
   5  11   4       15.51       16.80      2.60 o
   6  11   4       74.09       83.16      4.33 o
   7  11   4      122.93      119.19      9.91 o
  -7  12   4        0.01       35.35     21.09 o
  -6  12   4        4.25        6.44      2.71 o
  -5  12   4       11.60       11.90      1.93 o
  -4  12   4       55.95       53.43      2.29 o
  -3  12   4      233.09      218.55      3.93 o
  -2  12   4      254.94      219.39      3.38 o
  -1  12   4        2.64        2.71      0.56 o
   0  12   4      270.63      306.61      4.00 o
   1  12   4       18.43       17.34      0.85 o
   2  12   4      116.31      100.43      1.89 o
   3  12   4       10.90        9.10      1.57 o
   4  12   4       91.74       99.41      6.62 o
   5  12   4       16.21       15.32      2.43 o
   6  12   4      117.58      120.69      4.78 o
   7  12   4        0.72        4.48      5.89 o
  -7  13   4       15.52       13.44      7.54 o
  -6  13   4        3.65        5.72      2.14 o
  -5  13   4       29.31       36.67      2.58 o
  -4  13   4        8.54        6.29      1.54 o
  -3  13   4      143.17      138.27      3.06 o
  -2  13   4       16.18       20.12      1.40 o
  -1  13   4        0.01        0.28      0.73 o
   0  13   4      121.45      117.99      2.31 o
   1  13   4       60.00       52.33      1.27 o
   2  13   4      145.48      136.71      2.46 o
   3  13   4      512.63      527.37      8.00 o
   4  13   4        1.40        2.86      1.99 o
   5  13   4       38.19       38.56      3.74 o
   6  13   4       11.76       15.97      2.72 o
   7  13   4        6.54       -5.19      5.89 o
  -7  14   4       64.83       50.48     10.62 o
  -6  14   4       60.57       73.85      4.02 o
  -5  14   4        2.67        6.14      1.85 o
  -4  14   4        6.70        9.50      1.84 o
  -3  14   4      183.50      180.37      3.33 o
  -2  14   4      435.83      443.88      5.42 o
  -1  14   4      362.24      373.71      4.24 o
   0  14   4       75.40       78.22      1.96 o
   1  14   4     1009.69      969.09      9.53 o
   2  14   4        6.05        4.51      0.98 o
   3  14   4      924.85      921.84     12.62 o
   4  14   4       32.85       34.69      3.45 o
   5  14   4        4.36        6.11      2.15 o
   6  14   4       75.36       75.21      4.60 o
  -6  15   4       18.88       23.32      2.79 o
  -5  15   4      147.43      142.61      4.12 o
  -4  15   4       18.78       16.05      2.04 o
  -3  15   4      727.96      704.44      7.85 o
  -2  15   4      184.23      176.70      3.16 o
  -1  15   4      322.16      320.86      4.07 o
   0  15   4      296.84      280.24      4.01 o
   1  15   4       27.62       29.30      1.32 o
   2  15   4      620.19      578.44      8.89 o
   3  15   4      228.31      216.87      4.55 o
   4  15   4      509.29      507.18     11.66 o
   5  15   4      235.22      237.04      6.63 o
   6  15   4       42.46       36.06      3.56 o
  -6  16   4      113.45      117.26      4.59 o
  -5  16   4        5.81       12.09      2.20 o
  -4  16   4       59.06       56.14      3.07 o
  -3  16   4      533.31      511.01      6.35 o
  -2  16   4      523.45      473.38      6.19 o
  -1  16   4      687.34      650.59      7.51 o
   0  16   4      175.85      187.05      3.23 o
   1  16   4      978.24      961.40      9.64 o
   2  16   4      137.64      142.27      3.26 o
   3  16   4      274.86      278.91      5.40 o
   4  16   4       85.08       83.25      4.56 o
   5  16   4        1.65        5.55      2.28 o
   6  16   4       62.89       68.59      6.74 o
  -6  17   4        0.61        3.20      2.33 o
  -5  17   4       39.56       38.19      2.81 o
  -4  17   4        1.44        3.83      1.68 o
  -3  17   4       25.27       37.03      2.14 o
  -2  17   4       87.60       99.00      2.75 o
  -1  17   4        0.01        1.73      1.18 o
   0  17   4       36.88       35.04      1.74 o
   1  17   4      196.19      212.30      3.26 o
   2  17   4       50.87       61.64      2.38 o
   3  17   4      135.19      132.65      3.61 o
   4  17   4       20.60       27.13      3.33 o
   5  17   4      529.03      501.05     10.55 o
   6  17   4        9.05        5.99      3.02 o
  -6  18   4        4.37        1.47      3.07 o
  -5  18   4       19.71       21.12      2.59 o
  -4  18   4        0.43       -0.23      1.49 o
  -3  18   4      320.54      308.74      5.06 o
  -2  18   4      153.47      144.35      3.26 o
  -1  18   4       19.46       20.93      1.67 o
   0  18   4        7.46        5.84      1.19 o
   1  18   4       72.96       62.69      2.26 o
   2  18   4       72.54       73.11      2.87 o
   3  18   4       85.77       87.27      3.13 o
   4  18   4      169.22      177.59      7.71 o
   5  18   4        0.85       12.07      4.02 o
   6  18   4       28.10       34.21      4.44 o
  -6  19   4       12.46        8.41      4.27 o
  -5  19   4        1.18        3.23      1.81 o
  -4  19   4       85.28       93.59      3.82 o
  -3  19   4      309.91      312.03      5.23 o
  -2  19   4       56.25       61.62      2.62 o
  -1  19   4      511.46      502.48      6.54 o
   0  19   4      552.27      528.39      7.02 o
   1  19   4      135.21      100.74      2.65 o
   2  19   4      268.58      301.19      6.25 o
   3  19   4       45.68       55.00      3.34 o
   4  19   4      368.36      405.87     13.79 o
   5  19   4       88.92      111.43      8.51 o
   6  19   4        0.93       -2.89      2.89 o
  -5  20   4       50.76       59.48      3.56 o
  -4  20   4      253.17      244.09      5.67 o
  -3  20   4      128.25      137.92      4.05 o
  -2  20   4     1035.04      997.11     11.09 o
  -1  20   4     1131.35     1065.11     11.46 o
   0  20   4      255.48      259.13      5.00 o
   1  20   4      361.43      324.87      5.41 o
   2  20   4        1.91        0.72      1.43 o
   3  20   4      324.37      320.80      7.27 o
   4  20   4      187.41      195.32      9.49 o
   5  20   4       65.27       68.03      6.85 o
  -5  21   4      275.28      258.15      6.46 o
  -4  21   4        9.51       15.72      2.30 o
  -3  21   4       61.74       65.89      2.90 o
  -2  21   4        2.44       17.37      2.70 o
  -1  21   4      112.93      116.53      3.00 o
   0  21   4      451.91      449.82      6.51 o
   1  21   4      580.74      529.04      9.33 o
   2  21   4     1154.84     1104.00     16.18 o
   3  21   4       63.52       63.78      4.63 o
   4  21   4        6.19       13.48      4.25 o
   5  21   4       40.66       48.69      4.92 o
  -5  22   4        0.03        5.77      2.34 o
  -4  22   4        0.79        2.04      1.82 o
  -3  22   4       12.74       15.05      2.03 o
  -2  22   4      109.98      100.89      3.07 o
  -1  22   4       31.01       35.21      2.32 o
   0  22   4        5.55        6.42      2.23 o
   1  22   4        0.65        6.13      1.96 o
   2  22   4      113.27      112.23      4.75 o
   3  22   4       65.03       70.02      3.58 o
   4  22   4      171.16      162.14      9.45 o
   5  22   4        0.08        1.59      2.73 o
  -5  23   4       21.07       13.94      2.77 o
  -4  23   4        3.83        3.98      2.05 o
  -3  23   4        5.65        5.17      2.27 o
  -2  23   4       35.03       40.66      2.47 o
  -1  23   4        6.84        7.72      1.62 o
   0  23   4        3.39        7.66      1.53 o
   1  23   4      242.03      220.02      5.71 o
   2  23   4      216.55      180.68      5.18 o
   3  23   4        0.77       -2.19      2.19 o
   4  23   4        0.05       -0.84      3.68 o
   5  23   4       26.55       33.03      4.44 o
  -5  24   4       26.81       23.81      5.61 o
  -4  24   4       84.40       95.53      4.73 o
  -3  24   4      107.88      108.04      3.87 o
  -2  24   4       63.40       70.53      3.26 o
  -1  24   4       10.26       12.14      1.81 o
   0  24   4      151.87      155.81      3.82 o
   1  24   4      142.98      152.10      4.77 o
   2  24   4      146.88      133.97      4.60 o
   3  24   4       48.57       51.47      3.60 o
   4  24   4       23.65       28.36      5.47 o
   5  24   4      161.61      147.65     14.41 o
  -5  25   4       58.01       51.18     11.79 o
  -4  25   4        3.63        6.14      2.20 o
  -3  25   4      109.33      110.06      4.10 o
  -2  25   4       43.36       44.25      2.84 o
  -1  25   4      101.17      103.49      3.49 o
   0  25   4      153.26      162.98      4.28 o
   1  25   4       73.85       83.95      4.17 o
   2  25   4      521.13      524.22      9.95 o
   3  25   4       37.32       30.67      3.29 o
   4  25   4      137.29      133.01      9.24 o
  -4  26   4       54.88       59.49      3.73 o
  -3  26   4       85.11       88.92      4.36 o
  -2  26   4       15.93       17.35      2.29 o
  -1  26   4      300.08      284.57      5.52 o
   0  26   4      247.56      236.64      5.78 o
   1  26   4      486.07      494.06      9.72 o
   2  26   4        2.80        3.95      2.02 o
   3  26   4       67.35       63.55      4.76 o
   4  26   4      108.76      116.38      9.44 o
  -4  27   4       54.24       49.01      3.75 o
  -3  27   4       55.27       53.74      3.65 o
  -2  27   4        1.87       -0.65      1.82 o
  -1  27   4       51.02       56.16      3.09 o
   0  27   4      319.49      348.53      7.34 o
   1  27   4        2.98        4.33      2.25 o
   2  27   4       61.91       71.60      4.24 o
   3  27   4        4.15        7.28      3.07 o
   4  27   4       15.49        6.42      4.76 o
  -4  28   4       47.17       39.75      5.75 o
  -3  28   4       32.85       28.25      3.04 o
  -2  28   4        0.16        0.81      2.10 o
  -1  28   4       16.71       17.23      2.18 o
   0  28   4        4.87        5.64      2.21 o
   1  28   4      142.25      134.35      5.06 o
   2  28   4        0.02        0.04      2.24 o
   3  28   4       47.46       53.69      5.02 o
  -4  29   4        8.21       14.85      5.67 o
  -3  29   4      213.57      213.68      5.99 o
  -2  29   4      174.31      163.33      5.07 o
  -1  29   4      220.17      214.46      5.40 o
   0  29   4       74.07       80.92      4.26 o
   1  29   4       10.74       11.15      2.56 o
   2  29   4      272.34      291.84      8.33 o
   3  29   4      925.19      985.44     20.94 o
  -3  30   4        3.60       11.17      3.16 o
  -2  30   4      118.32      128.00      5.40 o
  -1  30   4       64.82       67.03      4.14 o
   0  30   4      116.06      119.32      4.92 o
   1  30   4      363.92      338.31      8.24 o
   2  30   4        3.89        4.39      2.69 o
   3  30   4       51.38       54.95      7.78 o
  -3  31   4       18.68       26.95      4.99 o
  -2  31   4      163.30      148.87      5.46 o
  -1  31   4       41.36       42.16      3.54 o
   0  31   4      115.64      115.80      5.10 o
   1  31   4      121.28      122.11      6.39 o
   2  31   4       21.45       32.06      4.73 o
   3  31   4      266.84      306.62     15.61 o
  -3  32   4        0.79       -3.83      4.86 o
  -2  32   4        0.76        3.26      3.45 o
  -1  32   4       28.28       33.94      3.76 o
   0  32   4       50.19       58.91      4.84 o
   1  32   4      232.03      238.32      7.94 o
   2  32   4       11.45       17.87      5.16 o
  -2  33   4        5.89        4.24      6.36 o
  -1  33   4        6.71        9.70      4.75 o
   0  33   4       37.80       39.02      6.25 o
   1  33   4        8.86        9.69      4.82 o
   2  33   4       11.02       25.93      7.31 o
   0  34   4       38.85       34.19      8.96 o
   0  35   4      278.73      271.39     17.75 o
  -7   1   5        6.71        1.12      3.78 o
  -6   1   5        3.15       -1.86      1.86 o
  -5   1   5       11.61       12.46      1.99 o
  -4   1   5      374.42      396.22      5.79 o
  -3   1   5      177.08      165.06      3.61 o
  -2   1   5      196.21      206.98      3.32 o
  -1   1   5        0.09       -0.31      0.54 o
   0   1   5      673.57      713.81      6.26 o
   1   1   5     1063.70     1185.91      9.57 o
   2   1   5      256.26      232.10      2.34 o
   3   1   5       31.46       11.67      0.85 o
   4   1   5      827.08      697.76     13.12 o
  -7   2   5       26.49       22.80      4.51 o
  -6   2   5        9.48        8.08      2.34 o
  -5   2   5      129.60      126.50      3.70 o
  -4   2   5      815.01      773.90      9.12 o
  -3   2   5      153.10      173.93      4.41 o
  -2   2   5     1013.02      955.46      9.96 o
  -1   2   5       21.59       27.78      1.23 o
   0   2   5     1097.36     1029.44      8.28 o
   1   2   5     1905.36     1916.61     14.28 o
   2   2   5      412.38      392.21      3.62 o
   3   2   5      921.78      900.28      9.21 o
   4   2   5        8.84       13.65      1.39 o
   5   2   5      109.33      114.29      5.19 o
  -7   3   5       15.04        2.12      6.60 o
  -6   3   5       59.64       59.98      3.65 o
  -5   3   5      164.83      151.32      4.24 o
  -4   3   5      652.25      682.73      8.36 o
  -3   3   5      289.13      282.61      4.37 o
  -2   3   5       93.81      126.22      2.56 o
  -1   3   5       36.04       34.96      1.18 o
   0   3   5       83.60       72.80      1.41 o
   1   3   5     1573.06     1578.77     11.48 o
   2   3   5      263.74      278.78      2.70 o
   3   3   5       68.10       56.16      1.28 o
   4   3   5      201.57      169.49      5.68 o
   5   3   5        0.82        0.00      1.89 o
   7   3   5       72.67       83.05     11.56 o
  -7   4   5        0.38        1.31      4.02 o
  -6   4   5        1.14        2.94      2.12 o
  -5   4   5       31.44       36.79      2.51 o
  -4   4   5     1261.96     1179.90     12.71 o
  -3   4   5        7.95       15.95      1.48 o
  -2   4   5      746.21      648.50      7.32 o
  -1   4   5      820.74      833.80      7.73 o
   0   4   5      301.07      289.07      3.46 o
   1   4   5      223.31      218.23      2.38 o
   2   4   5       41.25       46.76      0.99 o
   3   4   5      605.10      562.65      6.11 o
   4   4   5        6.10        5.42      2.36 o
   5   4   5      189.01      186.19      5.15 o
   7   4   5       37.70       44.10      9.20 o
  -7   5   5       26.49       31.12      9.19 o
  -6   5   5        0.41       -1.93      1.93 o
  -5   5   5        0.36        0.61      1.63 o
  -4   5   5      149.63      158.15      5.66 o
  -3   5   5      387.28      381.87      5.35 o
  -2   5   5        3.73        4.69      0.98 o
  -1   5   5      530.92      554.11      5.90 o
   0   5   5       14.42       16.89      0.86 o
   1   5   5      588.73      581.04      5.22 o
   2   5   5       45.12       51.37      1.05 o
   3   5   5       89.78      101.42      2.10 o
   4   5   5      368.07      343.07      9.51 o
   5   5   5       19.20       21.70      2.21 o
   7   5   5        1.41       -5.19      5.19 o
  -7   6   5       42.81       52.59     10.61 o
  -6   6   5       16.89       15.77      2.54 o
  -5   6   5       18.71       29.82      2.38 o
  -4   6   5       40.78       44.06      2.62 o
  -3   6   5      421.41      428.70      5.45 o
  -2   6   5       70.05       84.83      2.05 o
  -1   6   5        7.14       16.32      0.96 o
   0   6   5       22.70       25.81      0.62 o
   1   6   5      230.73      212.87      2.47 o
   2   6   5        0.64        5.23      0.52 o
   3   6   5      216.49      223.91      3.99 o
   4   6   5       22.30       21.03      3.00 o
   5   6   5        2.98        2.90      1.52 o
   6   6   5        5.69        9.04      6.84 o
   7   6   5        9.37        8.50      4.59 o
  -7   7   5        9.88       18.86      8.01 o
  -6   7   5       53.09       52.22      3.44 o
  -5   7   5      164.96      165.71      5.98 o
  -4   7   5        0.05        4.08      1.32 o
  -3   7   5     1514.61     1429.14     13.70 o
  -2   7   5        3.44        8.24      1.02 o
  -1   7   5      898.54      850.86      8.01 o
   0   7   5       44.41       51.96      1.23 o
   1   7   5      675.36      651.71      5.81 o
   2   7   5      356.10      357.31      4.15 o
   3   7   5      481.99      471.94      6.51 o
   4   7   5      416.11      416.36     11.47 o
   5   7   5       15.77       20.36      3.33 o
   6   7   5       28.95       28.19      5.08 o
   7   7   5       33.49       32.81      5.81 o
  -7   8   5       73.60       83.75     12.03 o
  -6   8   5       57.14       64.98      3.77 o
  -5   8   5      179.24      172.69      4.33 o
  -4   8   5      188.44      178.07      3.55 o
  -3   8   5      272.10      298.02      5.06 o
  -2   8   5      276.32      248.27      3.49 o
  -1   8   5       11.80       18.43      0.92 o
   0   8   5      620.97      615.74      6.14 o
   1   8   5      921.30      903.48      7.71 o
   2   8   5      235.45      211.26      2.64 o
   3   8   5      232.66      243.00      4.64 o
   4   8   5       57.77       55.05      5.43 o
   5   8   5      129.30      136.25      4.33 o
   6   8   5       65.47       67.93      6.84 o
   7   8   5       34.52       45.42      6.67 o
  -7   9   5      127.82      113.33     13.46 o
  -6   9   5       57.10       69.34      6.00 o
  -5   9   5       55.81       53.93      3.00 o
  -4   9   5      108.11      103.86      2.82 o
  -3   9   5     1048.04      947.93      9.85 o
  -2   9   5       16.06       24.91      1.40 o
  -1   9   5       94.07       88.75      1.62 o
   0   9   5      285.22      264.20      3.34 o
   1   9   5      326.80      332.11      3.22 o
   2   9   5     2822.07     2756.34     23.72 o
   3   9   5     1357.86     1320.69     16.55 o
   4   9   5      466.64      461.38     10.26 o
   5   9   5      414.59      422.28     10.29 o
   6   9   5        4.87        5.10      2.52 o
   7   9   5        1.11       -2.53      6.01 o
  -7  10   5        3.57       15.79      7.78 o
  -6  10   5       24.35       39.95      3.19 o
  -5  10   5        8.24        9.03      1.99 o
  -4  10   5       47.67       52.95      2.33 o
  -3  10   5      135.43      140.04      3.00 o
  -2  10   5        7.36        8.84      1.10 o
  -1  10   5      211.87      222.54      2.83 o
   0  10   5        1.19        9.83      0.88 o
   1  10   5       86.42       82.73      1.57 o
   2  10   5      226.41      218.14      2.85 o
   3  10   5      503.82      483.34      7.26 o
   4  10   5       43.23       46.19      3.55 o
   5  10   5       40.46       57.06      4.26 o
   6  10   5       43.03       49.55      4.27 o
   7  10   5        0.48       -2.09      6.25 o
  -7  11   5      119.07       95.61     12.98 o
  -6  11   5      311.80      307.14      6.90 o
  -5  11   5       16.19       25.85      2.58 o
  -4  11   5       15.25       24.83      1.79 o
  -3  11   5       76.03       85.32      2.59 o
  -2  11   5      306.34      272.18      3.65 o
  -1  11   5      721.48      757.91      7.67 o
   0  11   5     1162.00     1153.50     10.64 o
   1  11   5       53.31       60.93      1.42 o
   2  11   5     4495.08     4471.95     54.06 o
   3  11   5      257.06      263.21      4.75 o
   4  11   5      475.31      476.88     10.76 o
   5  11   5       25.04       33.06      3.50 o
   6  11   5       29.87       41.07      5.85 o
  -6  12   5        5.47       33.40      5.58 o
  -5  12   5       69.33       76.36      3.55 o
  -4  12   5        4.33        3.15      1.29 o
  -3  12   5       23.00       32.78      1.81 o
  -2  12   5      323.94      310.22      3.99 o
  -1  12   5      424.39      426.23      5.08 o
   0  12   5       14.10       16.67      1.09 o
   1  12   5        5.22        5.67      0.77 o
   2  12   5      166.04      163.45      4.16 o
   3  12   5      228.60      222.57      4.39 o
   4  12   5        6.27       14.27      2.60 o
   5  12   5      123.48      118.87      5.45 o
   6  12   5       75.58       80.92      4.40 o
  -6  13   5       22.42       24.79      2.98 o
  -5  13   5      102.05      113.72      3.98 o
  -4  13   5       16.19       14.88      1.63 o
  -3  13   5      484.59      449.54      5.65 o
  -2  13   5      241.70      234.36      3.40 o
  -1  13   5     1698.37     1572.70     14.32 o
   0  13   5       90.65       68.32      1.85 o
   1  13   5       36.79       39.37      1.48 o
   2  13   5      161.81      164.99      3.65 o
   3  13   5      864.76      847.00     11.72 o
   4  13   5      886.34      859.13     16.75 o
   5  13   5       33.17       28.92      4.24 o
   6  13   5       89.40      103.17      5.30 o
  -6  14   5        0.11        2.10      2.67 o
  -5  14   5       42.25       43.15      2.98 o
  -4  14   5       39.01       41.31      2.32 o
  -3  14   5       88.93       96.41      2.48 o
  -2  14   5      442.80      419.31      4.96 o
  -1  14   5       22.65       39.49      1.97 o
   0  14   5       98.83      105.21      2.36 o
   1  14   5      146.84      150.31      2.91 o
   2  14   5        1.78       -0.36      1.38 o
   3  14   5       94.62       98.21      2.92 o
   4  14   5      123.31      136.08      8.75 o
   5  14   5       34.47       37.13      4.99 o
   6  14   5        1.39        2.47      3.08 o
  -6  15   5        3.32        4.45      2.78 o
  -5  15   5        0.42       -2.00      2.00 o
  -4  15   5       18.19       21.25      2.06 o
  -3  15   5      129.71      115.30      2.66 o
  -2  15   5        1.87        3.67      0.98 o
  -1  15   5      469.56      417.96      5.27 o
   0  15   5       10.26       15.30      1.30 o
   1  15   5       28.51       27.04      1.60 o
   2  15   5       27.73       21.35      2.15 o
   3  15   5       16.52       18.63      2.20 o
   4  15   5       34.19       38.69      4.65 o
   5  15   5        0.85        3.87      2.91 o
   6  15   5       29.17       36.02      3.98 o
  -6  16   5        0.03        4.62      3.39 o
  -5  16   5        6.98        8.01      2.27 o
  -4  16   5       79.16       79.65      3.64 o
  -3  16   5        6.78        6.65      1.53 o
  -2  16   5      239.89      231.40      3.94 o
  -1  16   5        1.09        2.03      1.17 o
   0  16   5        0.34       -0.70      0.96 o
   1  16   5      353.29      339.07      4.96 o
   2  16   5        9.73        6.60      1.60 o
   3  16   5      284.31      283.23      7.18 o
   4  16   5      221.19      226.96      9.38 o
   5  16   5       60.25       58.31      6.00 o
   6  16   5        2.15       -2.16      2.61 o
  -6  17   5      127.88      113.81     14.88 o
  -5  17   5        9.25       13.66      2.41 o
  -4  17   5       91.88       95.78      4.14 o
  -3  17   5        1.34        6.42      1.53 o
  -2  17   5        5.51       30.84      2.18 o
  -1  17   5      332.46      318.57      4.79 o
   0  17   5      368.69      344.60      4.90 o
   1  17   5      464.38      450.96      6.07 o
   2  17   5      107.44       94.47      3.34 o
   3  17   5      354.67      345.55      8.38 o
   4  17   5       94.61       95.55     10.74 o
   5  17   5       28.02       26.39      4.80 o
   6  17   5       10.97       14.56      3.45 o
  -6  18   5       14.11       13.67      8.25 o
  -5  18   5      113.16      118.63      4.80 o
  -4  18   5       90.47      109.25      4.07 o
  -3  18   5      231.79      224.40      5.09 o
  -2  18   5     2104.60     1987.30     19.34 o
  -1  18   5       96.02      101.03      2.75 o
   0  18   5      733.66      716.04      8.23 o
   1  18   5      486.51      432.53      6.56 o
   2  18   5       25.57       33.56      2.48 o
   3  18   5      920.16      923.59     17.54 o
   4  18   5       61.60       73.62      8.49 o
   5  18   5      118.29      110.75      7.44 o
   6  18   5       32.97       39.81      6.01 o
  -5  19   5        1.51        6.02      2.32 o
  -4  19   5       10.00        6.11      1.96 o
  -3  19   5       46.79       54.12      2.73 o
  -2  19   5       21.40       33.40      3.83 o
  -1  19   5      484.14      456.70      6.26 o
   0  19   5      316.90      302.48      5.00 o
   1  19   5      133.82      115.97      3.54 o
   2  19   5      118.03      112.82      3.70 o
   3  19   5        0.12        4.17      1.85 o
   4  19   5      501.39      522.60     16.34 o
   5  19   5        1.47       -2.07      3.34 o
  -5  20   5       79.01       91.47      4.45 o
  -4  20   5        5.24        6.20      1.92 o
  -3  20   5      611.08      584.47      7.95 o
  -2  20   5      481.76      481.68      6.80 o
  -1  20   5      118.09      114.24      3.05 o
   0  20   5       12.21       12.24      1.53 o
   1  20   5      959.53      857.00     13.14 o
   2  20   5       27.98       26.84      2.71 o
   3  20   5        0.23        1.57      2.03 o
   4  20   5      134.72      137.40      8.00 o
   5  20   5        9.48        3.98      3.99 o
  -5  21   5        2.81        9.31      2.46 o
  -4  21   5      101.58      104.57      4.38 o
  -3  21   5       19.92       29.65      2.66 o
  -2  21   5       10.20       21.04      1.97 o
  -1  21   5       43.14       45.87      2.39 o
   0  21   5       30.03       27.87      2.34 o
   1  21   5       13.98       27.94      3.12 o
   2  21   5      107.40      110.11      4.04 o
   3  21   5       27.32       36.25      6.10 o
   4  21   5      104.70      112.14      8.01 o
   5  21   5       30.06       30.91      5.44 o
  -5  22   5       56.01       62.59      4.82 o
  -4  22   5       47.47       57.00      3.81 o
  -3  22   5       47.05       54.96      3.12 o
  -2  22   5      104.00      102.56      3.35 o
  -1  22   5        0.01        0.92      1.78 o
   0  22   5      224.02      221.80      4.46 o
   1  22   5      674.49      696.52     11.59 o
   2  22   5      278.98      248.75      6.06 o
   3  22   5      373.68      375.22      9.85 o
   4  22   5       39.66       36.95      5.71 o
   5  22   5       60.65       60.68      7.14 o
  -5  23   5       22.33       15.80      6.60 o
  -4  23   5      141.51      142.08      4.67 o
  -3  23   5      190.36      195.25      4.90 o
  -2  23   5       22.24       25.78      2.10 o
  -1  23   5      312.51      313.64      5.66 o
   0  23   5       31.26       32.95      2.80 o
   1  23   5      414.26      418.57      8.36 o
   2  23   5      148.61      135.92      5.10 o
   3  23   5       40.92       55.22      4.46 o
   4  23   5       29.90       33.03      5.66 o
   5  23   5       34.85       24.29      8.96 o
  -5  24   5       21.76       17.21      8.96 o
  -4  24   5       20.84       27.40      2.91 o
  -3  24   5       36.06       38.57      2.87 o
  -2  24   5      414.07      372.78      6.18 o
  -1  24   5        1.06        3.93      1.62 o
   0  24   5      266.38      265.09      6.03 o
   1  24   5      188.01      173.46      5.18 o
   2  24   5       11.93       13.59      2.70 o
   3  24   5      256.92      254.69      8.17 o
   4  24   5       31.86       30.13      5.78 o
  -4  25   5        9.40       11.43      2.49 o
  -3  25   5       60.60       53.44      3.26 o
  -2  25   5       55.10       63.88      3.29 o
  -1  25   5        0.85       -1.45      1.45 o
   0  25   5       23.89       25.26      2.55 o
   1  25   5       53.79       64.91      4.51 o
   2  25   5      159.86      147.52      6.34 o
   3  25   5       15.98       23.27      3.37 o
   4  25   5        0.12        0.59      4.00 o
  -4  26   5       63.75       64.97      6.27 o
  -3  26   5        0.45       -0.67      2.01 o
  -2  26   5        8.01        5.09      1.95 o
  -1  26   5       20.32       22.06      2.32 o
   0  26   5       55.07       62.08      4.18 o
   1  26   5        5.43        3.08      2.35 o
   2  26   5      132.35      128.27      5.26 o
   3  26   5       45.15       41.93      4.32 o
   4  26   5       20.08       22.16      8.25 o
  -4  27   5      171.15      184.72      9.03 o
  -3  27   5      114.64      110.42      4.99 o
  -2  27   5        0.00       -1.85      1.85 o
  -1  27   5      217.93      230.10      5.59 o
   0  27   5      247.67      258.86      6.90 o
   1  27   5      271.81      271.05      9.12 o
   2  27   5      341.13      344.50      8.87 o
   3  27   5        0.89        1.94      3.68 o
  -4  28   5      164.87      159.69     15.59 o
  -3  28   5        3.70        1.69      2.38 o
  -2  28   5      119.68      120.44      5.26 o
  -1  28   5        0.53       -0.47      1.88 o
   0  28   5      484.17      496.06     10.23 o
   1  28   5      153.28      150.17      6.14 o
   2  28   5      133.77      143.46      5.87 o
   3  28   5      266.76      267.26      9.12 o
  -3  29   5        2.84        2.35      3.08 o
  -2  29   5        0.95        3.32      2.23 o
  -1  29   5       15.79       16.02      2.98 o
   0  29   5       11.34       11.81      4.22 o
   1  29   5       31.91       32.50      3.94 o
   2  29   5       21.99       23.73      3.55 o
   3  29   5       10.63       14.08      4.21 o
  -3  30   5        1.00       -2.69      4.23 o
  -2  30   5        6.60        5.25      2.80 o
  -1  30   5      173.62      169.93      6.19 o
   0  30   5       19.77       24.30      3.31 o
   1  30   5        0.59       -1.80      2.62 o
   2  30   5       17.90       23.73      3.56 o
   3  30   5       37.52       48.81      7.07 o
  -3  31   5       77.82       68.19     12.27 o
  -1  31   5        8.60        8.17      2.83 o
   0  31   5        5.85        6.09      2.94 o
   1  31   5        4.87        2.27      2.93 o
   2  31   5       76.44       73.97      7.05 o
  -1  32   5      227.86      188.93     13.71 o
   0  32   5       28.35       32.41      6.37 o
   1  32   5       78.64       80.09      8.09 o
   0  33   5        2.55       12.02      7.31 o
   1  33   5      146.71      153.51     13.70 o
  -6   0   6       12.85        6.24      3.40 o
  -5   0   6      322.30      290.81      7.55 o
  -4   0   6        3.21        8.54      2.42 o
  -3   0   6     6075.27     6097.70     77.19 o
  -2   0   6     3298.23     3329.62     43.23 o
  -1   0   6      506.08      466.20     10.28 o
   0   0   6     1937.10     1946.06     23.25 o
   1   0   6      879.96      931.34     13.13 o
   2   0   6      938.80      904.43      9.52 o
   3   0   6        0.10       -0.12      1.33 o
   4   0   6      554.94      544.16     15.72 o
  -6   1   6        2.55        5.82      2.29 o
  -5   1   6       12.90       22.03      2.06 o
  -4   1   6        3.73        4.82      1.50 o
  -3   1   6     1327.06     1341.07     20.37 o
  -2   1   6       12.51       40.81      3.13 o
  -1   1   6      123.08      120.43      2.24 o
   0   1   6     1409.36     1345.49     11.75 o
   1   1   6      360.19      337.48      3.86 o
   2   1   6      222.30      243.15      2.58 o
   3   1   6        6.53        7.23      1.17 o
   4   1   6      391.06      372.67      7.24 o
  -6   2   6       35.50       27.95      3.09 o
  -5   2   6        2.36        5.61      2.44 o
  -4   2   6       18.97       17.87      1.92 o
  -3   2   6       83.78      152.15      8.17 o
  -2   2   6      264.04      269.55      4.15 o
  -1   2   6       41.07       47.31      1.63 o
   0   2   6       11.91        9.54      1.28 o
   1   2   6       21.12       30.45      1.13 o
   2   2   6      208.75      199.94      2.16 o
   3   2   6        6.61        4.57      1.28 o
   4   2   6      114.90      119.85      3.65 o
  -6   3   6       24.26       29.91      3.02 o
  -5   3   6        2.61        1.52      1.99 o
  -4   3   6       30.45       32.33      2.14 o
  -3   3   6      328.40      288.80      4.71 o
  -2   3   6      157.32      150.31      3.02 o
  -1   3   6      141.59      121.43      2.22 o
   0   3   6       70.07       68.80      1.51 o
   1   3   6      455.51      415.60      4.37 o
   2   3   6      285.62      270.64      2.67 o
   3   3   6      223.19      200.62      3.98 o
   4   3   6       14.15       17.95      1.49 o
   5   3   6       10.51        4.71      4.24 o
  -6   4   6       22.76       35.65      3.25 o
  -5   4   6       63.31       66.81      3.33 o
  -4   4   6       90.57       96.65      3.17 o
  -3   4   6       18.16       24.77      2.22 o
  -2   4   6      336.43      304.20      4.48 o
  -1   4   6        8.14        7.09      0.88 o
   0   4   6      164.07      148.43      2.28 o
   1   4   6        0.02        5.96      0.71 o
   2   4   6      269.29      261.58      2.66 o
   3   4   6       52.35       54.86      1.96 o
   4   4   6       19.48       17.73      2.61 o
   5   4   6      226.04      223.72      7.48 o
  -6   5   6       64.24       74.80      4.22 o
  -5   5   6        9.79       12.06      2.11 o
  -4   5   6      251.37      241.38      4.25 o
  -3   5   6      247.03      213.41      4.02 o
  -2   5   6      416.71      398.91      5.38 o
  -1   5   6      309.73      309.70      3.64 o
   0   5   6       47.36       44.56      1.37 o
   1   5   6      875.13      844.01      7.36 o
   2   5   6      850.77      888.90      7.96 o
   3   5   6      478.20      455.76      8.58 o
   4   5   6      111.21      109.62      5.05 o
   5   5   6       67.21       65.26      4.36 o
  -6   6   6       15.80       14.23      2.70 o
  -5   6   6       38.17       37.05      2.75 o
  -4   6   6      126.13      124.50      3.11 o
  -3   6   6       89.89      109.39      2.79 o
  -2   6   6      470.06      428.86      5.33 o
  -1   6   6      392.44      403.91      4.62 o
   0   6   6      461.01      426.67      4.60 o
   1   6   6      222.45      213.67      2.79 o
   2   6   6      730.63      706.05      7.38 o
   3   6   6      260.06      249.72      5.52 o
   4   6   6        0.01       -0.57      1.87 o
   5   6   6      117.51      122.04      7.56 o
   6   6   6        8.71       16.26      5.89 o
  -6   7   6        1.02        2.53      2.24 o
  -5   7   6       39.52       32.57      2.71 o
  -4   7   6        1.83       13.73      1.71 o
  -3   7   6      583.60      517.56      6.43 o
  -2   7   6        0.93        6.25      1.06 o
  -1   7   6      400.32      387.16      4.27 o
   0   7   6      236.61      226.73      3.34 o
   1   7   6        5.45        9.56      0.77 o
   2   7   6      332.02      351.80      7.33 o
   3   7   6      598.96      547.75     10.23 o
   4   7   6       27.03       32.88      4.01 o
   5   7   6        2.82        4.54      2.47 o
   6   7   6       20.03        7.78      5.19 o
  -6   8   6        0.32       24.13      5.57 o
  -5   8   6        1.57        4.48      1.88 o
  -4   8   6       77.14       97.55      4.66 o
  -3   8   6       75.16       78.04      2.35 o
  -2   8   6        5.24        7.75      1.11 o
  -1   8   6     1040.02     1013.73      9.10 o
   0   8   6       56.02       57.34      1.86 o
   1   8   6      321.37      347.11      3.73 o
   2   8   6       12.69       16.32      1.79 o
   3   8   6       18.18       18.73      1.73 o
   4   8   6        6.65        5.83      2.41 o
   5   8   6      187.47      178.92      6.15 o
   6   8   6       24.00       26.41      6.84 o
  -6   9   6      285.46      282.18      6.79 o
  -5   9   6        1.83       11.67      2.34 o
  -4   9   6      769.99      717.47      8.49 o
  -3   9   6       38.75       40.13      2.08 o
  -2   9   6      501.31      474.31      5.78 o
  -1   9   6      613.27      616.12      6.10 o
   0   9   6      556.47      541.54      5.76 o
   1   9   6     2025.48     1976.32     17.68 o
   2   9   6      337.57      326.40      6.37 o
   3   9   6      227.24      213.93      5.34 o
   4   9   6       36.40       42.54      3.48 o
   5   9   6      152.40      180.43      7.31 o
  -6  10   6       18.14       45.29      4.44 o
  -5  10   6      235.74      220.91      5.12 o
  -4  10   6      204.55      236.77      4.30 o
  -3  10   6       18.94       18.74      1.75 o
  -2  10   6       50.25       54.48      1.93 o
  -1  10   6      670.74      669.72      7.08 o
   0  10   6     1006.20      990.29      9.40 o
   1  10   6        0.42       10.49      1.14 o
   2  10   6      963.59      927.09     12.34 o
   3  10   6      589.98      577.38      9.44 o
   4  10   6        7.92        7.73      2.17 o
   5  10   6       51.11       57.74      4.34 o
   6  10   6       17.27       17.68      7.07 o
  -6  11   6       58.57       72.39      6.21 o
  -5  11   6        9.61       18.54      2.80 o
  -4  11   6      204.06      187.50      3.85 o
  -3  11   6       10.06        6.65      1.44 o
  -2  11   6      266.75      265.99      5.74 o
  -1  11   6      692.00      639.39      6.93 o
   0  11   6        4.51        7.16      0.91 o
   1  11   6      282.47      268.37      4.02 o
   2  11   6      630.77      626.08     13.47 o
   3  11   6      680.89      645.40     10.46 o
   4  11   6        6.01        4.95      2.22 o
   5  11   6       51.97       51.95      5.10 o
   6  11   6      171.48      180.04     14.89 o
  -6  12   6       27.45       41.53      5.97 o
  -5  12   6       69.09       65.85      3.88 o
  -4  12   6        3.87        5.53      1.51 o
  -3  12   6        1.75       -0.66      1.62 o
  -2  12   6      894.24      814.97      8.66 o
  -1  12   6       64.12       68.28      2.10 o
   0  12   6        4.25        0.48      0.96 o
   1  12   6       20.40       19.73      1.56 o
   2  12   6      272.11      252.90      5.71 o
   3  12   6      135.86      135.30      4.42 o
   4  12   6       38.04       35.91      5.31 o
   5  12   6      295.12      320.96     11.26 o
   6  12   6        8.45       11.92      3.68 o
  -6  13   6       20.30       38.19      8.02 o
  -5  13   6        0.25       13.47      2.48 o
  -4  13   6       21.22       21.98      2.13 o
  -3  13   6        0.66        6.26      1.53 o
  -2  13   6       31.25       43.30      2.22 o
  -1  13   6       13.98       11.27      1.25 o
   0  13   6       45.19       53.04      1.83 o
   1  13   6       24.80       25.22      1.60 o
   2  13   6      276.90      277.03      6.15 o
   3  13   6       18.72       19.80      2.33 o
   4  13   6        0.86        5.89      2.83 o
   5  13   6       59.77       69.99      6.17 o
   6  13   6       17.95       19.80      4.30 o
  -5  14   6      178.45      168.97      5.36 o
  -4  14   6       51.65       59.41      3.06 o
  -3  14   6      261.46      250.03      4.48 o
  -2  14   6       34.02       31.41      2.15 o
  -1  14   6       60.43       67.40      2.26 o
   0  14   6      568.00      539.72      6.13 o
   1  14   6      976.18      934.80      9.69 o
   2  14   6      571.97      537.28      9.72 o
   3  14   6      114.81      125.22      4.51 o
   4  14   6       64.71       66.65      5.81 o
   5  14   6       83.18       85.90      6.91 o
   6  14   6       37.91       49.23      5.72 o
  -5  15   6        3.63       22.51      3.50 o
  -4  15   6      281.93      278.65      5.54 o
  -3  15   6       32.93       37.02      2.29 o
  -2  15   6      198.92      191.23      3.66 o
  -1  15   6      395.57      359.10      4.91 o
   0  15   6      118.07      123.43      2.70 o
   1  15   6      451.26      443.33      7.85 o
   2  15   6       22.53       25.68      2.49 o
   3  15   6      626.73      627.72     12.73 o
   4  15   6      334.17      333.33     11.56 o
   5  15   6        0.31        3.19      3.22 o
   6  15   6      123.23      131.88      8.08 o
  -6  16   6        0.09       -2.59      4.24 o
  -5  16   6       69.92       62.49      3.77 o
  -4  16   6       24.30       36.30      3.75 o
  -3  16   6       52.32       48.57      2.41 o
  -2  16   6      164.70      162.40      3.37 o
  -1  16   6       26.52       38.55      1.94 o
   0  16   6      688.83      656.24      7.67 o
   1  16   6      203.57      197.14      5.42 o
   2  16   6       10.24       14.91      2.11 o
   3  16   6        1.71        3.38      1.96 o
   4  16   6       38.50       32.39      4.63 o
   5  16   6      177.01      188.53      9.08 o
   6  16   6        7.07       10.25      3.59 o
  -5  17   6        0.02        2.77      1.98 o
  -4  17   6       24.21       20.13      2.54 o
  -3  17   6        6.26        7.49      1.62 o
  -2  17   6       67.98       72.68      2.69 o
  -1  17   6      197.73      175.03      3.53 o
   0  17   6      130.01      126.07      2.90 o
   1  17   6      116.64      121.54      4.37 o
   2  17   6       97.99       97.07      3.90 o
   3  17   6       34.93       45.86      3.46 o
   4  17   6      311.31      307.24     11.53 o
   5  17   6      129.15      131.82      8.05 o
   6  17   6       31.66       39.42      5.78 o
  -5  18   6       51.25       53.62      3.70 o
  -4  18   6       12.47       15.04      2.48 o
  -3  18   6       41.12       43.29      2.45 o
  -2  18   6       11.81       11.62      1.59 o
  -1  18   6       12.33       10.48      1.50 o
   0  18   6       26.93       33.36      2.00 o
   1  18   6        0.79       -0.71      1.59 o
   2  18   6      429.49      433.53      8.97 o
   3  18   6        3.24       -0.03      2.84 o
   4  18   6        8.73       17.82      4.25 o
   5  18   6        4.93        5.09      3.72 o
  -5  19   6       44.38       62.31      3.84 o
  -4  19   6      103.23      116.54      4.73 o
  -3  19   6        4.44       21.49      2.06 o
  -2  19   6       93.53       87.51      3.22 o
  -1  19   6      186.26      171.75      3.69 o
   0  19   6      401.43      378.45      5.89 o
   1  19   6       28.76       30.42      2.98 o
   2  19   6      331.01      334.67      7.73 o
   3  19   6      245.98      260.30      7.60 o
   4  19   6      432.86      434.84     14.69 o
   5  19   6        2.08        2.21      3.57 o
  -5  20   6      370.11      355.16     10.35 o
  -4  20   6       31.58       33.66      3.10 o
  -3  20   6      696.48      644.52      9.03 o
  -2  20   6      175.23      172.58      3.95 o
  -1  20   6       28.38       35.06      2.19 o
   0  20   6      352.40      338.13      6.58 o
   1  20   6       33.09       27.98      3.04 o
   2  20   6      636.05      640.56     12.03 o
   3  20   6       36.67       43.09      3.85 o
   4  20   6       77.35       78.18      7.22 o
   5  20   6       43.60       43.58      6.07 o
  -5  21   6        8.19       19.09      8.25 o
  -4  21   6        0.71       -0.86      2.11 o
  -3  21   6        0.44       15.52      3.36 o
  -2  21   6       28.35       31.40      2.24 o
  -1  21   6      264.06      234.08      4.44 o
   0  21   6       75.32       65.58      3.81 o
   1  21   6      401.75      369.21      8.64 o
   2  21   6       73.17       69.68      4.26 o
   3  21   6       11.96       21.74      3.14 o
   4  21   6        8.04        3.49      3.66 o
   5  21   6        3.83        3.06      4.48 o
  -5  22   6       43.54       41.39      7.09 o
  -4  22   6       23.61       21.24      2.76 o
  -3  22   6       44.41       43.12      2.77 o
  -2  22   6       48.81       44.88      2.75 o
  -1  22   6        1.87        2.99      1.67 o
   0  22   6       17.53       18.49      2.63 o
   1  22   6       12.21       15.54      2.76 o
   2  22   6       61.65       69.85      4.32 o
   3  22   6       52.60       59.42      4.49 o
   4  22   6        3.41        7.34      4.08 o
   5  22   6       52.56       46.94     10.14 o
  -5  23   6        2.50        2.13      4.36 o
  -4  23   6       49.95       50.89      3.61 o
  -3  23   6       30.85       36.63      2.98 o
  -2  23   6        2.43        1.95      1.59 o
  -1  23   6       25.05       22.63      2.32 o
   0  23   6      101.05      101.07      4.58 o
   1  23   6      350.35      313.75      8.12 o
   2  23   6        6.53        6.24      2.42 o
   3  23   6        0.05        0.92      2.21 o
   4  23   6       83.05       95.99      8.32 o
  -4  24   6       11.03       13.19      3.23 o
  -3  24   6       74.33       82.98      3.99 o
  -2  24   6       13.39       11.77      2.48 o
  -1  24   6       17.07       14.87      2.58 o
   0  24   6       36.31       44.34      3.66 o
   1  24   6       51.36       60.92      4.43 o
   2  24   6      133.43      143.02      5.56 o
   3  24   6       85.54       76.46      6.01 o
   4  24   6      101.65      127.51      9.43 o
  -4  25   6      135.07      147.96      9.35 o
  -3  25   6       67.93       70.83      4.01 o
  -2  25   6        5.54        5.14      2.00 o
  -1  25   6       19.99       16.95      2.76 o
   0  25   6        0.09        1.05      2.17 o
   1  25   6      310.40      311.08      8.40 o
   2  25   6      416.15      401.13      9.71 o
   3  25   6      106.73       99.29      5.75 o
   4  25   6      165.92      180.73     16.06 o
  -3  26   6       80.44       79.80      4.37 o
  -2  26   6       72.75       71.67      4.94 o
  -1  26   6       72.56       67.87      4.58 o
   0  26   6      305.11      298.75      7.58 o
   1  26   6        2.26        4.62      2.57 o
   2  26   6      173.21      184.67      7.66 o
   3  26   6       88.68       82.26      5.45 o
  -3  27   6        2.49        2.30      4.29 o
  -2  27   6        3.14        1.17      2.17 o
  -1  27   6       71.26       75.67      4.86 o
   0  27   6       16.34       16.19      2.93 o
   1  27   6        0.16       -1.09      2.34 o
   2  27   6      147.09      152.57      7.05 o
   3  27   6       13.67       14.74      3.74 o
  -3  28   6        1.65       10.37      5.25 o
  -2  28   6        8.09        7.88      6.50 o
  -1  28   6        2.99        2.50      2.51 o
   0  28   6       34.58       31.51      3.65 o
   1  28   6       11.40       12.25      2.97 o
   2  28   6       14.32       10.22      3.60 o
   3  28   6       13.53       12.13      4.09 o
  -3  29   6       84.86       93.52      9.42 o
  -2  29   6       96.86       97.30      9.47 o
  -1  29   6       70.94       65.85      4.81 o
   0  29   6        5.88        8.43      2.85 o
   1  29   6      479.96      493.77     11.72 o
   2  29   6      474.68      484.77     13.26 o
  -1  30   6       11.93       11.65      4.12 o
   0  30   6       79.16       79.21      5.12 o
   1  30   6       26.97       28.75      5.96 o
   2  30   6       32.09       38.43      7.78 o
  -1  31   6       30.94       23.58      7.78 o
   0  31   6       53.94       49.94      7.17 o
   1  31   6        5.29        3.06      6.13 o
  -1  32   6        7.38        6.60      6.84 o
  -6   1   7        1.44        1.78      2.36 o
  -5   1   7       61.62       68.85      3.28 o
  -4   1   7       90.12      100.18      5.27 o
  -3   1   7        6.42       15.73      1.88 o
  -2   1   7       58.42       72.71      2.71 o
  -1   1   7      659.02      649.64      7.52 o
   0   1   7      316.67      322.43      4.08 o
   1   1   7      452.27      444.45      6.23 o
   2   1   7       42.12       33.12      2.09 o
   3   1   7      971.08      852.60     13.95 o
   4   1   7      167.90      139.76      4.58 o
  -6   2   7       77.56       94.45      7.80 o
  -5   2   7       38.15       45.36      3.35 o
  -4   2   7      182.30      183.91      5.23 o
  -3   2   7      195.45      183.15      3.80 o
  -2   2   7      497.28      452.95      6.07 o
  -1   2   7      157.98      177.25      3.23 o
   0   2   7     1036.06      976.18     10.22 o
   1   2   7     1373.28     1307.66     12.87 o
   2   2   7      341.23      332.34      6.11 o
   3   2   7        5.34       14.22      1.65 o
   4   2   7       44.27       43.82      2.78 o
  -6   3   7       82.01       90.05      5.04 o
  -5   3   7        8.44       12.95      2.31 o
  -4   3   7      223.11      231.89      5.18 o
  -3   3   7       27.76       31.66      2.16 o
  -2   3   7      177.46      188.90      3.61 o
  -1   3   7      836.12      771.56      8.61 o
   0   3   7      417.55      435.03      5.50 o
   1   3   7     1725.23     1687.49     16.18 o
   2   3   7       79.99       78.92      3.58 o
   3   3   7       12.65       14.49      1.65 o
   4   3   7        8.21        2.12      2.36 o
  -6   4   7       51.56       58.33      4.08 o
  -5   4   7       17.32       14.78      2.37 o
  -4   4   7      100.49      106.69      3.45 o
  -3   4   7        0.35        1.22      1.33 o
  -2   4   7      115.28       93.90      2.64 o
  -1   4   7        0.54        8.48      1.22 o
   0   4   7       50.39       60.67      2.10 o
   1   4   7     1565.37     1510.05     14.72 o
   2   4   7      139.16      132.45      3.20 o
   3   4   7       17.33       12.70      1.65 o
   4   4   7       61.69       55.44      4.95 o
  -6   5   7        3.87       11.37      3.85 o
  -5   5   7       18.09       17.20      2.41 o
  -4   5   7        0.21        7.39      2.10 o
  -3   5   7        8.55       10.06      1.68 o
  -2   5   7        7.12        7.11      1.28 o
  -1   5   7       53.28       54.20      1.89 o
   0   5   7        0.76        4.00      1.07 o
   1   5   7      371.27      368.86      4.80 o
   2   5   7      111.02      106.31      3.31 o
   3   5   7        6.55        4.56      1.19 o
   4   5   7        2.79        6.60      3.06 o
  -6   6   7        0.91       -0.17      2.64 o
  -5   6   7       49.93       53.81      3.31 o
  -4   6   7        0.01        2.56      1.49 o
  -3   6   7      254.25      236.09      4.13 o
  -2   6   7       53.98       44.54      1.98 o
  -1   6   7       63.48       61.26      1.81 o
   0   6   7      576.74      556.74      6.36 o
   1   6   7      678.66      662.53      7.46 o
   2   6   7      573.14      574.83      7.74 o
   3   6   7        0.34       -0.57      1.20 o
   4   6   7      224.70      201.58      9.70 o
   5   6   7       11.71       11.08      3.54 o
  -6   7   7       22.40       17.90      5.43 o
  -5   7   7       57.03       65.50      3.52 o
  -4   7   7      105.30      104.50      3.29 o
  -3   7   7       51.70       68.06      2.56 o
  -2   7   7       94.50       97.79      2.53 o
  -1   7   7      137.67      118.24      2.38 o
   0   7   7      977.35      935.41      9.57 o
   1   7   7       38.52       38.10      2.08 o
   2   7   7      825.68      785.34      9.93 o
   3   7   7        2.11        2.33      1.40 o
   4   7   7       91.37      106.22      7.08 o
   5   7   7        0.39       -2.59      2.59 o
  -6   8   7       21.16       18.15      6.60 o
  -5   8   7      146.80      143.37      4.91 o
  -4   8   7        2.76        8.78      1.59 o
  -3   8   7      197.77      183.73      3.67 o
  -2   8   7        5.08       10.65      1.33 o
  -1   8   7      382.55      370.63      5.20 o
   0   8   7     1135.82     1105.59     11.01 o
   1   8   7       53.20       70.45      2.08 o
   2   8   7      844.07      810.81     12.70 o
   3   8   7        5.46        3.47      1.44 o
   4   8   7      218.83      216.69     10.41 o
   5   8   7       67.36       78.33      6.37 o
  -6   9   7        1.12        4.01      6.83 o
  -5   9   7       77.88      104.35      6.64 o
  -4   9   7       96.30      101.42      3.74 o
  -3   9   7       74.06       71.94      3.00 o
  -2   9   7       27.75       38.83      2.30 o
  -1   9   7      249.23      231.89      3.57 o
   0   9   7      458.52      445.64      5.59 o
   1   9   7     1865.70     1830.45     19.07 o
   2   9   7      270.51      262.49      5.81 o
   3   9   7       95.47       97.52      3.63 o
   4   9   7      395.48      398.49     11.85 o
   5   9   7       43.91       64.62      6.84 o
  -5  10   7       68.13       77.91      5.79 o
  -4  10   7      121.76      112.08      3.56 o
  -3  10   7        1.64       13.52      1.77 o
  -2  10   7      172.71      160.45      3.37 o
  -1  10   7      132.97      142.79      2.79 o
   0  10   7       15.08       18.44      1.50 o
   1  10   7        7.99       20.16      2.23 o
   2  10   7      136.11      134.59      4.10 o
   3  10   7       42.85       41.52      2.84 o
   4  10   7        1.51        4.21      2.55 o
   5  10   7        0.02        2.12      3.54 o
  -5  11   7       44.12       53.01      3.79 o
  -4  11   7       84.06       90.83      3.62 o
  -3  11   7      223.94      201.66      5.79 o
  -2  11   7      266.11      255.96      4.12 o
  -1  11   7       52.93       74.98      2.55 o
   0  11   7       16.64       18.05      1.49 o
   1  11   7     1427.13     1378.06     16.50 o
   2  11   7      934.16      921.71     14.55 o
   3  11   7       90.11       85.86      3.62 o
   4  11   7      103.10      111.84      6.28 o
   5  11   7        3.66        7.07      4.24 o
  -5  12   7       88.41       94.11      4.80 o
  -4  12   7       71.50       81.95      3.53 o
  -3  12   7      238.22      238.15      4.45 o
  -2  12   7      143.77      155.79      4.37 o
  -1  12   7      133.45      140.82      3.15 o
   0  12   7      247.73      229.07      3.86 o
   1  12   7        0.65       12.83      1.82 o
   2  12   7      242.55      248.58      5.92 o
   3  12   7        4.86        5.37      1.76 o
   4  12   7      332.20      323.44     11.03 o
   5  12   7      373.64      395.60     16.35 o
  -5  13   7       19.36       27.27      3.22 o
  -4  13   7       27.29       28.45      2.52 o
  -3  13   7      104.40      132.63      4.99 o
  -2  13   7      379.98      344.71      5.05 o
  -1  13   7       71.35       71.31      2.62 o
   0  13   7      143.00      139.30      3.05 o
   1  13   7        0.98       -1.59      1.63 o
   2  13   7      442.07      437.69      8.62 o
   3  13   7      204.91      194.12      5.67 o
   4  13   7        0.15        1.30      2.50 o
   5  13   7      114.36      120.88      9.21 o
  -5  14   7       36.81       41.00      3.63 o
  -4  14   7       40.55       38.00      2.56 o
  -3  14   7      273.12      255.91      4.75 o
  -2  14   7       40.20       42.26      2.62 o
  -1  14   7      164.52      160.63      3.48 o
   0  14   7      136.20      125.51      2.97 o
   1  14   7       67.99       66.37      3.29 o
   2  14   7      374.89      385.67     10.10 o
   3  14   7       25.25       27.30      2.83 o
   4  14   7      139.81      143.44      7.83 o
   5  14   7       10.45        9.43      4.71 o
  -5  15   7       11.63        9.70      2.41 o
  -4  15   7       51.59       50.19      3.08 o
  -3  15   7        6.29       10.06      1.95 o
  -2  15   7       11.57       10.87      1.65 o
  -1  15   7       62.64       59.74      2.59 o
   0  15   7       36.10       34.11      2.01 o
   1  15   7      116.59      105.87      3.73 o
   2  15   7       20.16       25.17      3.07 o
   3  15   7       70.55       60.98      3.77 o
   4  15   7        1.37       -1.95      3.18 o
   5  15   7       10.36       18.39      5.66 o
  -5  16   7       47.33       45.05      3.62 o
  -4  16   7       39.90       53.61      3.38 o
  -3  16   7       14.89       17.39      2.06 o
  -2  16   7       16.11       18.60      1.94 o
  -1  16   7        6.02        7.26      1.58 o
   0  16   7       27.35       22.67      2.12 o
   1  16   7        6.41        3.83      2.04 o
   2  16   7        0.05       -1.84      1.84 o
   3  16   7       43.73       49.19      3.63 o
   4  16   7       19.82       29.04      4.76 o
   5  16   7       41.91       44.81      7.55 o
  -5  17   7       10.27       16.47      4.10 o
  -4  17   7      168.02      173.67      5.12 o
  -3  17   7        1.12       21.23      2.26 o
  -2  17   7      303.91      278.57      4.99 o
  -1  17   7       45.80       53.61      2.54 o
   0  17   7       51.72       59.59      3.27 o
   1  17   7      198.80      179.32      5.62 o
   2  17   7        7.60        6.56      2.40 o
   3  17   7      295.88      285.83      8.02 o
   4  17   7       80.81       85.63      7.02 o
   5  17   7       30.58       35.84      7.31 o
  -5  18   7       82.60       73.38     11.09 o
  -4  18   7       66.88       97.75      8.50 o
  -3  18   7      642.34      612.11      8.77 o
  -2  18   7       86.79       93.75      3.44 o
  -1  18   7      666.20      633.27      8.64 o
   0  18   7      576.69      520.39      8.63 o
   1  18   7        1.48        0.90      1.90 o
   2  18   7      218.12      227.60      7.29 o
   3  18   7       89.69      104.95      7.32 o
   4  18   7      106.29      116.34      8.18 o
   5  18   7      155.04      186.13     12.76 o
  -5  19   7        9.88       13.91      8.49 o
  -4  19   7       49.09       56.09      4.62 o
  -3  19   7       11.11       30.54      3.97 o
  -2  19   7      155.16      151.28      4.19 o
  -1  19   7       36.58       49.51      2.78 o
   0  19   7       77.98       72.67      3.59 o
   1  19   7       61.52       60.40      4.11 o
   2  19   7       61.79       59.95      4.51 o
   3  19   7      431.83      451.39     10.92 o
   4  19   7        8.26       11.45      4.06 o
  -5  20   7        1.19       -0.71      6.60 o
  -4  20   7      408.60      381.71      8.39 o
  -3  20   7      406.63      364.07      6.80 o
  -2  20   7       53.48       63.14      3.26 o
  -1  20   7       43.92       41.26      2.61 o
   0  20   7      138.26      132.32      4.40 o
   1  20   7       24.07       21.25      2.86 o
   2  20   7        9.51       11.02      2.87 o
   3  20   7       24.41       28.35      3.43 o
   4  20   7       17.50       18.21      5.19 o
  -4  21   7       92.58      108.07      6.73 o
  -3  21   7       28.45       40.34      4.08 o
  -2  21   7        6.56        6.77      1.97 o
  -1  21   7       38.56       32.98      2.71 o
   0  21   7        0.01       -1.42      2.06 o
   1  21   7      149.08      153.10      5.50 o
   2  21   7       11.26       11.16      2.95 o
   3  21   7      225.23      237.62      7.88 o
   4  21   7       84.37       89.02      8.06 o
  -4  22   7       15.86       44.27      5.76 o
  -3  22   7       14.05       11.64      2.50 o
  -2  22   7       54.63       49.72      3.15 o
  -1  22   7       37.48       38.93      3.26 o
   0  22   7       77.31       81.61      4.48 o
   1  22   7       80.26       85.46      4.76 o
   2  22   7      141.57      133.04      6.86 o
   3  22   7       24.20       24.06      3.36 o
   4  22   7       34.41       43.15      9.20 o
  -4  23   7      311.30      292.74     11.16 o
  -3  23   7       92.49       86.74      5.64 o
  -2  23   7      239.60      228.07      6.32 o
  -1  23   7       27.85       23.36      2.80 o
   0  23   7      124.97      119.33      5.22 o
   1  23   7      321.44      293.39      7.93 o
   2  23   7       85.51       91.87      5.63 o
   3  23   7      163.86      149.49      6.40 o
   4  23   7       62.84       61.10     10.62 o
  -4  24   7       91.34       94.39     13.92 o
  -3  24   7       72.86       80.52      4.34 o
  -2  24   7       23.24       23.89      3.68 o
  -1  24   7      133.86      130.43      4.86 o
   0  24   7       48.89       41.22      3.60 o
   1  24   7        2.53        0.74      2.15 o
   2  24   7       28.78       35.80      4.27 o
   3  24   7        2.76        7.54      4.17 o
   4  24   7       63.80       72.42     11.32 o
  -3  25   7       70.24       59.20      5.21 o
  -2  25   7        2.80        1.76      2.43 o
  -1  25   7       13.57        9.84      2.99 o
   0  25   7        9.87        6.21      3.10 o
   1  25   7       27.46       23.16      3.32 o
   2  25   7       12.48       15.19      3.56 o
   3  25   7       18.58       26.64      8.02 o
  -3  26   7       52.62       57.43      7.92 o
  -2  26   7       12.60       13.09      3.39 o
  -1  26   7        0.67       -1.84      2.29 o
   0  26   7        1.95        3.51      2.23 o
   1  26   7       96.83       99.99      5.90 o
   2  26   7      240.53      222.95      8.45 o
   3  26   7       25.83       25.46      8.25 o
  -3  27   7        8.71       14.85      8.01 o
  -2  27   7      126.33      127.35      6.41 o
  -1  27   7      119.03      114.49      6.99 o
   0  27   7       84.43       86.74      5.93 o
   1  27   7      209.64      230.03      7.82 o
   2  27   7       19.38       21.80      4.62 o
  -1  28   7       94.16      104.21      5.93 o
   0  28   7       35.23       34.29      4.02 o
   1  28   7       73.75       81.40      5.69 o
   2  28   7      406.70      402.25     20.39 o
  -1  29   7        0.66       -4.59      5.14 o
   0  29   7        0.90       -1.79      3.18 o
   1  29   7       26.62       26.57      5.60 o
  -1  30   7       67.12       77.85     12.27 o
   0  30   7       41.69       53.53     10.38 o
   1  30   7        4.29       10.84      7.31 o
  -6   0   8       49.70       37.03      8.73 o
  -5   0   8       55.49       64.09      4.75 o
  -4   0   8      860.15      784.77     18.38 o
  -3   0   8     1228.35     1092.47     17.48 o
  -2   0   8        8.92       32.30      4.94 o
  -1   0   8      416.11      422.01      8.12 o
   0   0   8      517.57      547.69     11.13 o
   1   0   8        4.58        2.08      1.85 o
   2   0   8      360.42      404.19     10.40 o
   3   0   8       23.44       25.32      2.75 o
   4   0   8       98.16       95.13      5.90 o
  -6   1   8        2.05        3.05      4.41 o
  -5   1   8       66.68       79.37      3.75 o
  -4   1   8      121.04      180.99     10.02 o
  -3   1   8        2.95       37.78      3.92 o
  -2   1   8      275.77      263.07      4.54 o
  -1   1   8       42.23       35.83      1.91 o
   0   1   8      806.01      746.50      9.09 o
   1   1   8       89.54       82.58      2.58 o
   2   1   8      814.58      791.18     12.15 o
   3   1   8      260.01      251.71      5.97 o
   4   1   8       49.40       57.27      3.39 o
  -6   2   8       12.10        4.24      6.60 o
  -5   2   8        2.34        5.49      2.14 o
  -4   2   8      142.81      148.27      4.10 o
  -3   2   8      110.23       99.89      3.39 o
  -2   2   8        9.25       11.96      1.88 o
  -1   2   8       48.41       59.42      2.33 o
   0   2   8       36.55       41.70      2.16 o
   1   2   8       49.43       57.70      2.53 o
   2   2   8       92.16      100.24      4.03 o
   3   2   8       10.82        9.93      1.73 o
   4   2   8       62.46       63.23      5.90 o
  -6   3   8        0.71        5.89      6.13 o
  -5   3   8        0.04       -0.39      2.20 o
  -4   3   8       33.05       34.96      2.85 o
  -3   3   8       39.49       46.79      2.58 o
  -2   3   8       27.44       34.99      2.31 o
  -1   3   8        2.45        5.85      1.25 o
   0   3   8       12.30       11.87      1.53 o
   1   3   8       25.59       31.04      2.22 o
   2   3   8       30.30       35.67      2.96 o
   3   3   8        1.49        1.53      1.45 o
   4   3   8       20.27       13.67      3.54 o
  -6   4   8       63.50       55.43     10.38 o
  -5   4   8       15.40       28.15      3.93 o
  -4   4   8        9.61       10.87      1.95 o
  -3   4   8       72.06       78.20      3.93 o
  -2   4   8      104.42       95.02      2.87 o
  -1   4   8      173.86      172.27      3.36 o
   0   4   8       45.61       47.24      2.52 o
   1   4   8      553.44      523.60      8.22 o
   2   4   8       26.34       31.79      2.80 o
   3   4   8       37.52       34.44      2.53 o
   4   4   8      148.77      138.21      7.80 o
  -6   5   8       15.34       14.14      7.78 o
  -5   5   8       74.73       75.75      4.49 o
  -4   5   8       41.00       38.78      3.55 o
  -3   5   8      141.08      130.62      3.41 o
  -2   5   8      286.01      273.87      4.35 o
  -1   5   8      148.78      143.61      3.31 o
   0   5   8      412.32      387.01      5.46 o
   1   5   8      687.93      669.49      9.89 o
   2   5   8      374.91      347.58      7.90 o
   3   5   8      250.08      252.20      5.95 o
   4   5   8       38.69       38.44      5.42 o
  -5   6   8        3.18        9.78      2.82 o
  -4   6   8        1.74        1.43      1.78 o
  -3   6   8      102.99      111.46      3.60 o
  -2   6   8       42.83       53.18      3.65 o
  -1   6   8      144.02      148.11      3.39 o
   0   6   8        2.72        8.51      1.28 o
   1   6   8      427.34      419.48      7.91 o
   2   6   8      403.40      411.14      9.04 o
   3   6   8       23.84       27.96      4.83 o
   4   6   8       87.82       80.48      6.61 o
  -5   7   8       13.03       15.38      2.86 o
  -4   7   8       27.80       26.81      2.45 o
  -3   7   8       39.56       48.63      2.71 o
  -2   7   8      192.51      168.91      3.87 o
  -1   7   8       48.21       45.23      2.32 o
   0   7   8       63.02       60.79      2.26 o
   1   7   8      266.33      272.90      5.55 o
   2   7   8        0.27        2.81      1.87 o
   3   7   8       55.19       63.05      3.79 o
   4   7   8        0.37       -2.59      2.59 o
  -5   8   8       36.12       53.72      6.67 o
  -4   8   8       27.27       27.39      2.49 o
  -3   8   8        0.66        0.34      1.60 o
  -2   8   8        9.29       12.35      1.76 o
  -1   8   8      140.56      125.31      3.22 o
   0   8   8      175.41      180.03      3.39 o
   1   8   8       62.23       65.47      2.81 o
   2   8   8      128.24      133.43      8.03 o
   3   8   8       23.64       20.80      4.13 o
   4   8   8      144.12      178.12      9.92 o
  -5   9   8      144.87      171.06      7.42 o
  -4   9   8       14.05       19.23      2.28 o
  -3   9   8        4.21        4.19      1.80 o
  -2   9   8      145.51      155.46      3.82 o
  -1   9   8       30.96       80.75      6.33 o
   0   9   8      536.76      555.04      6.75 o
   1   9   8      421.40      457.85      7.85 o
   2   9   8      193.00      190.95      7.17 o
   3   9   8       45.88       49.66      3.53 o
   4   9   8      245.91      262.64     12.54 o
   5   9   8       40.72       34.19      5.42 o
  -5  10   8      184.01      187.37     15.69 o
  -4  10   8       86.51       89.60      3.84 o
  -3  10   8       14.33       18.31      2.17 o
  -2  10   8      187.39      188.50      4.46 o
  -1  10   8     1132.86     1071.68     11.36 o
   0  10   8      245.96      230.69      3.94 o
   1  10   8     1829.43     1731.65     20.29 o
   2  10   8      300.74      295.67      9.41 o
   3  10   8       51.99       49.16      3.71 o
   4  10   8        8.88        8.96      4.48 o
   5  10   8       79.76       85.89      7.55 o
  -5  11   8       19.47       30.73      3.50 o
  -4  11   8        0.11        2.30      1.91 o
  -3  11   8        2.24        4.16      1.77 o
  -2  11   8      133.13      130.21      3.59 o
  -1  11   8       13.01       27.63      2.06 o
   0  11   8       14.59       19.53      1.67 o
   1  11   8       88.97      122.07      4.08 o
   2  11   8       64.87       66.26      4.93 o
   3  11   8       41.84       46.43      3.92 o
   4  11   8       31.59       40.56      6.60 o
   5  11   8      186.87      206.08     11.34 o
  -5  12   8       17.05       13.02      3.05 o
  -4  12   8       24.37       25.94      2.63 o
  -3  12   8      105.61      102.25      3.84 o
  -2  12   8      238.09      207.82      5.33 o
  -1  12   8       10.55       10.00      1.67 o
   0  12   8      102.14       97.25      3.17 o
   1  12   8       40.84       49.02      2.73 o
   2  12   8       28.25       34.51      3.43 o
   3  12   8       21.67       22.44      3.03 o
   4  12   8       81.89       94.86      9.68 o
   5  12   8       32.01       48.10      7.07 o
  -5  13   8       27.75       25.34      4.12 o
  -4  13   8       69.17       80.45      3.81 o
  -3  13   8       17.48       17.61      2.45 o
  -2  13   8        5.73       19.29      2.05 o
  -1  13   8        0.73        5.77      1.60 o
   0  13   8      145.90      136.89      3.73 o
   1  13   8      177.39      171.41      4.70 o
   2  13   8       38.81       35.11      3.32 o
   3  13   8       61.62       59.43      8.26 o
   4  13   8      109.89      123.23      9.21 o
   5  13   8       29.14       35.60      6.60 o
  -5  14   8       25.55       35.33      5.34 o
  -4  14   8      143.06      142.39      4.81 o
  -3  14   8       23.74       21.93      2.34 o
  -2  14   8       56.18       61.09      2.88 o
  -1  14   8      307.43      283.34      5.21 o
   0  14   8      345.87      345.09      6.08 o
   1  14   8       21.76       23.52      2.45 o
   2  14   8       92.77       82.72      4.54 o
   3  14   8        0.22       -0.39      3.54 o
   4  14   8      195.39      208.73     12.06 o
   5  14   8       54.62       64.63      8.02 o
  -5  15   8      140.90      154.92     14.41 o
  -4  15   8       81.31      100.34      5.88 o
  -3  15   8        0.26        1.77      1.85 o
  -2  15   8      129.19      127.04      3.56 o
  -1  15   8       37.01       50.69      2.85 o
   0  15   8      472.48      456.92      7.31 o
   1  15   8       61.77       61.76      4.16 o
   2  15   8      214.09      212.48      6.88 o
   3  15   8      105.95       99.96      5.24 o
   4  15   8       21.41       27.11      6.60 o
   5  15   8      106.79      101.03     10.39 o
  -5  16   8       45.93       42.21      9.90 o
  -4  16   8      133.60      145.27      6.64 o
  -3  16   8       41.15       34.91      2.86 o
  -2  16   8       47.08       53.61      2.90 o
  -1  16   8      432.06      397.03      6.05 o
   0  16   8      316.75      312.27      6.37 o
   1  16   8       21.49       21.42      2.55 o
   2  16   8        5.34        8.92      2.57 o
   3  16   8       85.92       82.60      9.44 o
   4  16   8      226.38      216.62     13.48 o
  -5  17   8       18.12       12.02      8.25 o
  -4  17   8        2.51        6.20      2.84 o
  -3  17   8       50.24       53.35      3.20 o
  -2  17   8       11.12        9.12      1.82 o
  -1  17   8        0.22        0.83      2.00 o
   0  17   8       63.48       68.47      3.54 o
   1  17   8        2.67       -2.10      2.10 o
   2  17   8        0.05       -0.60      2.15 o
   3  17   8      118.27      129.86     10.63 o
   4  17   8      127.04      105.31      9.68 o
  -4  18   8        6.59       11.12      3.12 o
  -3  18   8       56.64       75.71      3.74 o
  -2  18   8       49.29       53.49      3.86 o
  -1  18   8        0.87        0.07      1.94 o
   0  18   8      109.71      109.34      4.12 o
   1  18   8       12.16       15.55      2.83 o
   2  18   8        0.90        5.23      2.49 o
   3  18   8      159.16      156.88     11.58 o
   4  18   8       12.68        4.71      5.19 o
  -4  19   8       67.71       69.65      6.57 o
  -3  19   8      303.10      311.41      6.35 o
  -2  19   8      221.28      212.88      4.79 o
  -1  19   8       72.57       80.58      4.09 o
   0  19   8       73.02       76.88      3.99 o
   1  19   8      182.67      173.45      5.88 o
   2  19   8      208.96      217.73      7.49 o
   3  19   8      348.56      371.99     18.24 o
   4  19   8        7.41       13.20      6.36 o
  -4  20   8       89.28       95.78      7.76 o
  -3  20   8      278.07      282.95      6.01 o
  -2  20   8        0.08        7.38      2.46 o
  -1  20   8      172.59      164.28      5.06 o
   0  20   8        0.06       10.21      2.32 o
   1  20   8       76.78       87.77      4.82 o
   2  20   8       52.78       58.69      4.85 o
   3  20   8        0.08        3.30      4.95 o
  -4  21   8       63.67       73.91     10.62 o
  -3  21   8       58.07       83.04      5.26 o
  -2  21   8       57.58       61.10      5.36 o
  -1  21   8       45.87       48.69      3.56 o
   0  21   8      483.17      426.60      8.24 o
   1  21   8      177.79      162.67      6.02 o
   2  21   8        3.20        3.94      2.84 o
   3  21   8        6.05        6.60      5.89 o
  -3  22   8       27.12       30.96      3.87 o
  -2  22   8        9.75        4.34      2.71 o
  -1  22   8        4.04        2.66      2.28 o
   0  22   8        6.30        2.31      2.47 o
   1  22   8        3.40        7.18      2.81 o
   2  22   8       37.97       35.62      4.23 o
   3  22   8        1.87       -5.42      5.42 o
  -3  23   8        0.46       -3.74      3.74 o
  -2  23   8       22.23       17.52      3.10 o
  -1  23   8       33.62       23.77      2.98 o
   0  23   8       49.25       41.95      3.70 o
   1  23   8        4.10       -0.70      2.97 o
   2  23   8        1.07        8.23      4.11 o
  -3  24   8       52.86       42.34      9.08 o
  -2  24   8        0.29       -0.31      2.46 o
  -1  24   8       26.52       31.44      3.27 o
   0  24   8        1.06       -2.46      2.46 o
   1  24   8       58.28       72.61      6.02 o
   2  24   8       99.46      115.97      6.55 o
  -2  25   8       98.56       96.64      6.37 o
  -1  25   8        1.06       -1.76      3.29 o
   0  25   8       97.50      111.44      6.47 o
   1  25   8      190.65      181.24      7.83 o
   2  25   8       77.54       83.01      7.43 o
  -2  26   8        5.63        2.86     11.31 o
  -1  26   8      146.20      113.67     10.98 o
   0  26   8       15.72       10.23      3.05 o
   1  26   8       32.71       31.25      5.92 o
   2  26   8       85.14       71.20      7.03 o
  -2  27   8       23.32        6.60      6.84 o
  -1  27   8        0.11        1.41      5.67 o
   0  27   8        3.38        1.99      3.87 o
   1  27   8      118.38      120.64     14.64 o
   2  27   8        0.30       -2.36      6.13 o
   0  28   8       26.84       29.04     12.02 o
  -5   1   9       55.14       53.94      4.84 o
  -4   1   9       48.41       71.92      7.22 o
  -3   1   9       75.77       88.45      4.55 o
  -2   1   9      189.95      180.85      4.40 o
  -1   1   9      128.51      120.01      4.02 o
   0   1   9      100.56       95.84      3.28 o
   1   1   9       41.77       46.97      3.94 o
   2   1   9      592.20      546.04      9.61 o
   3   1   9      256.42      237.69      6.28 o
   4   1   9       52.02       72.88      6.13 o
  -5   2   9       21.32       40.68      5.53 o
  -4   2   9      152.86      169.20      7.08 o
  -3   2   9      120.68      153.33      8.93 o
  -2   2   9        0.06       18.71      3.29 o
  -1   2   9      452.19      405.14      6.44 o
   0   2   9        1.50       15.56      2.34 o
   1   2   9      455.55      415.31      9.55 o
   2   2   9      113.80      138.22      5.52 o
   3   2   9        5.19        8.21      2.94 o
   4   2   9      285.01      292.60     12.31 o
  -5   3   9      127.49      126.95      5.55 o
  -4   3   9      104.39      107.93      5.37 o
  -3   3   9      141.28      154.65      6.63 o
  -2   3   9      187.96      173.28      4.27 o
  -1   3   9       36.24       57.03      3.30 o
   0   3   9      496.15      443.01      6.64 o
   1   3   9      122.78      140.40      5.27 o
   2   3   9       28.88       37.49      4.95 o
   3   3   9       11.59       22.07      2.46 o
   4   3   9       15.53       18.15      4.24 o
  -5   4   9        1.38       11.84      4.19 o
  -4   4   9        1.85       28.45      8.24 o
  -3   4   9        6.75        8.77      2.49 o
  -2   4   9      100.47      110.86      8.90 o
  -1   4   9       41.57       50.16      2.58 o
   0   4   9        9.14       15.45      1.80 o
   1   4   9      508.13      481.26     11.46 o
   2   4   9       58.24       63.35      4.03 o
   3   4   9       15.24       12.72      2.20 o
   4   4   9       44.46       48.35      6.13 o
  -5   5   9        1.69       -3.07      3.07 o
  -4   5   9      156.12      164.87      8.05 o
  -3   5   9        6.13        3.68      1.89 o
  -2   5   9        0.79        6.79      2.23 o
  -1   5   9        0.30       -0.29      1.67 o
   0   5   9        6.97        4.14      1.58 o
   1   5   9       36.52       44.66      3.77 o
   2   5   9        3.47        4.46      2.13 o
   3   5   9        0.03       -1.52      1.52 o
   4   5   9        0.69       -0.24      3.30 o
  -5   6   9        2.19        4.39      2.98 o
  -4   6   9       97.60      139.75      7.05 o
  -3   6   9        3.52        0.08      1.63 o
  -2   6   9      178.56      177.45      4.19 o
  -1   6   9      182.53      169.14      3.87 o
   0   6   9        1.68        4.48      1.70 o
   1   6   9       24.18       26.65      3.29 o
   2   6   9        0.01        0.87      1.97 o
   3   6   9       19.08       18.16      2.31 o
   4   6   9       36.70       41.50      6.13 o
  -5   7   9       65.00       67.37      5.85 o
  -4   7   9       96.34      125.46      4.98 o
  -3   7   9        5.89        7.35      2.00 o
  -2   7   9       72.87       92.79      3.96 o
  -1   7   9       36.03       69.90      4.45 o
   0   7   9      175.64      151.93      4.14 o
   1   7   9       28.43       33.97      3.48 o
   2   7   9      158.45      152.18      5.39 o
   3   7   9       85.72       92.64      6.96 o
   4   7   9        0.38        1.41      3.77 o
  -5   8   9        0.23       12.52      5.25 o
  -4   8   9      106.16      108.23      5.00 o
  -3   8   9       24.92       18.14      2.36 o
  -2   8   9      321.99      314.20      5.63 o
  -1   8   9      398.39      371.08      5.94 o
   0   8   9       11.08       39.09      4.53 o
   1   8   9      371.42      346.56     10.52 o
   2   8   9       47.40       59.68      4.05 o
   3   8   9      112.50      111.64      5.16 o
   4   8   9      156.17      165.37     10.16 o
  -5   9   9       81.54       72.99      8.18 o
  -4   9   9        3.66        4.62      2.37 o
  -3   9   9        4.61        4.51      1.96 o
  -2   9   9       80.05       89.60      3.53 o
  -1   9   9       15.38       17.80      2.26 o
   0   9   9      889.33      864.03     11.87 o
   1   9   9      261.17      251.82      7.46 o
   2   9   9      279.53      274.61      9.00 o
   3   9   9      238.34      250.79      7.90 o
   4   9   9       77.22       97.69      9.44 o
  -5  10   9       14.99       15.28      6.48 o
  -4  10   9       11.01       14.18      2.35 o
  -3  10   9        3.08       18.73      2.66 o
  -2  10   9       43.25       46.43      2.83 o
  -1  10   9        4.34       12.46      1.88 o
   0  10   9      216.29      226.47     11.85 o
   1  10   9       77.76      111.13      6.67 o
   2  10   9        1.09        4.61      4.24 o
   3  10   9       22.61       31.59      3.53 o
   4  10   9        4.34        5.19      4.48 o
  -5  11   9       33.22       17.68      7.07 o
  -4  11   9       61.05       64.19      3.89 o
  -3  11   9      152.76      154.48      4.45 o
  -2  11   9       42.53       62.98      3.18 o
  -1  11   9      102.72      112.92      3.57 o
   0  11   9      725.60      710.61     10.52 o
   1  11   9     1274.41     1238.04     22.00 o
   2  11   9       17.61       14.15      6.13 o
   3  11   9      155.24      160.18      6.51 o
   4  11   9        0.27        3.30      4.24 o
  -5  12   9        0.10       11.31      8.01 o
  -4  12   9       79.05       89.08      4.16 o
  -3  12   9      105.35      145.52      8.97 o
  -2  12   9       44.85       58.40      3.10 o
  -1  12   9      162.48      164.93      4.29 o
   0  12   9      167.93      193.95      6.84 o
   1  12   9      133.17      161.69      6.30 o
   2  12   9        9.87        8.87      5.07 o
   3  12   9      107.43      120.40      9.92 o
   4  12   9      304.43      351.11     16.10 o
   5  12   9        9.68       10.61      5.42 o
  -4  13   9       47.66       62.55      3.62 o
  -3  13   9      175.85      178.55      4.72 o
  -2  13   9       16.91       16.48      2.23 o
  -1  13   9       35.60       52.06      3.31 o
   0  13   9       43.89       46.06      3.12 o
   1  13   9       33.58       34.27      4.84 o
   2  13   9      191.99      167.68      8.63 o
   3  13   9       24.35       24.99      6.84 o
   4  13   9      162.24      161.83     11.58 o
  -4  14   9       93.42      103.11      5.66 o
  -3  14   9        0.06        9.05      2.75 o
  -2  14   9       22.72       22.63      2.46 o
  -1  14   9       83.90       93.28      3.93 o
   0  14   9        1.68        3.42      2.09 o
   1  14   9      156.11      172.37      9.81 o
   2  14   9        2.41        1.18      4.71 o
   3  14   9       64.16       72.19      8.96 o
   4  14   9        2.02       -0.47      5.19 o
  -4  15   9        0.32       -0.09      2.31 o
  -3  15   9        5.32        5.71      2.30 o
  -2  15   9        8.67       10.03      2.18 o
  -1  15   9       41.30       44.83      2.98 o
   0  15   9       11.56       12.48      2.30 o
   1  15   9      202.96      186.30      8.41 o
   2  15   9        4.17        0.47      3.05 o
   3  15   9        7.89        7.31      5.19 o
   4  15   9       17.23       26.17      7.07 o
  -4  16   9        4.98        8.43      3.75 o
  -3  16   9       62.29       75.05      3.89 o
  -2  16   9       13.64       20.36      2.50 o
  -1  16   9       28.01       35.52      3.05 o
   0  16   9        0.10        1.85      2.81 o
   1  16   9        7.26        8.53      3.75 o
   2  16   9        0.45       -0.81      2.91 o
   3  16   9       10.05       12.73      5.66 o
   4  16   9       55.65       51.89      8.49 o
  -4  17   9       19.52       41.53      7.57 o
  -3  17   9      119.86      141.47      5.68 o
  -2  17   9      110.61      128.10      6.66 o
  -1  17   9      215.40      224.10      9.79 o
   0  17   9      150.03      128.73      4.89 o
   1  17   9       28.22       32.81      6.13 o
   2  17   9       26.99       25.42      4.40 o
   3  17   9       91.59      114.23     11.80 o
  -4  18   9      290.18      255.12     18.22 o
  -3  18   9      199.73      211.12      5.43 o
  -2  18   9      176.38      184.19      5.68 o
  -1  18   9      362.47      330.53      8.58 o
   0  18   9        4.20        7.84      2.30 o
   1  18   9      213.83      194.91      8.89 o
   2  18   9       79.05       96.75     11.09 o
   3  18   9       56.52       55.90      8.96 o
  -3  19   9       63.23       75.36      5.76 o
  -2  19   9        1.74        7.53      3.04 o
  -1  19   9        3.98        7.15      3.39 o
   0  19   9       60.71       64.14      4.34 o
   1  19   9      170.34      168.86      8.76 o
   2  19   9      123.02      140.01     10.15 o
   3  19   9       22.97       24.05      7.07 o
  -3  20   9       83.03       78.97      5.77 o
  -2  20   9        0.01       -0.02      2.58 o
  -1  20   9       67.38       63.34      4.34 o
   0  20   9       46.93       41.30      3.51 o
   1  20   9        5.34       12.13      4.49 o
   2  20   9        0.92        4.71      5.89 o
  -3  21   9        0.96        5.87      4.86 o
  -2  21   9      153.28      140.41      5.46 o
  -1  21   9        0.10        0.48      2.40 o
   0  21   9       65.83       63.42      4.18 o
   1  21   9      234.29      228.53     10.43 o
   2  21   9      120.26      126.94     10.62 o
  -2  22   9       96.07      104.44      5.83 o
  -1  22   9       35.31       32.53      3.58 o
   0  22   9        2.36        1.42      3.32 o
   1  22   9       53.48       50.70      7.31 o
   2  22   9      152.85      145.27     10.87 o
  -2  23   9      128.23      138.80     12.18 o
  -1  23   9      118.22      109.47      6.53 o
   0  23   9      304.87      265.56     11.28 o
   1  23   9       25.35       29.10      6.84 o
   2  23   9       52.28       63.92      8.49 o
  -2  24   9      119.90      101.10     17.35 o
  -1  24   9        9.48       11.90      5.89 o
   0  24   9       37.47       34.65      5.34 o
   1  24   9       31.01       25.23      7.07 o
   2  24   9       96.21       94.87     10.38 o
  -1  25   9       21.79        1.87     12.38 o
   0  25   9        0.39       -5.42      5.42 o
   0  26   9       90.31       70.32     11.09 o
  -4   0  10      819.95      696.18     28.61 o
  -3   0  10       34.24       75.44     11.67 o
  -2   0  10      540.06      510.53     12.54 o
  -1   0  10      465.72      408.40     10.55 o
   0   0  10       32.59       28.53      6.60 o
   1   0  10      351.94      352.12     11.23 o
   2   0  10        0.00       15.32      3.25 o
   3   0  10      369.22      371.81     10.72 o
  -5   1  10        5.98       17.68      8.96 o
  -4   1  10        9.13       60.60     10.83 o
  -3   1  10      105.45      125.05      9.21 o
  -2   1  10        0.76       39.26      5.49 o
  -1   1  10       19.30       32.47      6.13 o
   0   1  10       24.25       14.82      5.66 o
   1   1  10       59.22       74.72      4.81 o
   2   1  10      285.10      286.36      6.81 o
   3   1  10       89.70      104.51      4.44 o
  -5   2  10       67.83       39.16     10.62 o
  -4   2  10        1.99       21.92      3.27 o
  -3   2  10      110.11      128.47      5.49 o
  -2   2  10       14.59       18.91      2.72 o
  -1   2  10        0.07        0.00      1.85 o
   0   2  10       35.38       38.19      4.28 o
   1   2  10       64.53       69.33      4.72 o
   2   2  10       11.66       11.45      2.54 o
   3   2  10      129.08      128.78      4.93 o
  -5   3  10        3.76       22.63      9.66 o
  -4   3  10       10.15       10.34      2.79 o
  -3   3  10       42.65       59.86      4.39 o
  -2   3  10        0.43       -0.72      1.66 o
  -1   3  10       42.10       36.99      2.46 o
   0   3  10       16.01       10.02      9.55 o
   1   3  10        5.58        7.78      2.77 o
   2   3  10        2.95        2.93      2.00 o
   3   3  10       29.26       33.26      3.19 o
  -5   4  10        8.93       25.22      9.90 o
  -4   4  10       27.19       30.29      3.18 o
  -3   4  10       19.07       44.29      4.26 o
  -2   4  10       27.61       32.16      2.56 o
  -1   4  10       15.15       20.71      2.61 o
   0   4  10       94.99      114.30     11.25 o
   1   4  10       43.60       42.04      3.99 o
   2   4  10        5.83        6.35      2.44 o
   3   4  10      174.77      166.29      5.46 o
   4   4  10       44.67       53.77      7.08 o
  -4   5  10       36.26       40.31      3.34 o
  -3   5  10      242.64      225.07      5.19 o
  -2   5  10        0.93        7.78      2.17 o
  -1   5  10      114.19      114.16      3.88 o
   0   5  10      153.61      144.72     10.50 o
   1   5  10        3.50       10.54      6.13 o
   2   5  10      229.49      222.83      6.86 o
   3   5  10        5.81       13.01      2.43 o
   4   5  10      134.83      145.23      9.92 o
  -4   6  10       92.61      101.09      4.40 o
  -3   6  10       12.13       37.40      3.55 o
  -2   6  10       83.78       96.07      3.88 o
  -1   6  10       21.39       23.54      2.53 o
   0   6  10       31.73       39.98      4.58 o
   1   6  10      319.53      314.27      8.70 o
   2   6  10       10.26       12.90      3.04 o
   3   6  10      248.95      247.52      6.83 o
   4   6  10       55.19       58.73      7.55 o
  -4   7  10       17.00       31.75      4.46 o
  -3   7  10       90.89       95.18      4.12 o
  -2   7  10       16.75       24.09      2.76 o
  -1   7  10        0.47        1.32      2.21 o
   0   7  10        0.30        8.90      4.23 o
   1   7  10      165.64      182.73      8.00 o
   2   7  10       38.70       47.25      4.11 o
   3   7  10       51.26       57.91      3.76 o
   4   7  10        3.88        3.06      4.48 o
  -4   8  10        3.31       -1.89      2.29 o
  -3   8  10       79.47       91.69      4.05 o
  -2   8  10        6.01       10.79      2.06 o
  -1   8  10        0.29       15.59      3.12 o
   0   8  10       52.07       89.63     10.14 o
   1   8  10       87.77       97.00      5.40 o
   2   8  10        8.15        9.50      2.93 o
   3   8  10        6.94       19.17      3.73 o
   4   8  10       26.27       32.54      6.37 o
  -4   9  10        0.49       -2.43      2.43 o
  -3   9  10       71.40       79.27      3.77 o
  -2   9  10       63.01       73.21      3.98 o
  -1   9  10      400.59      396.09      7.56 o
   0   9  10      921.80      953.94     21.10 o
   1   9  10       19.14       25.38      3.53 o
   2   9  10       61.45       75.68      6.61 o
   3   9  10      141.76      155.41     10.63 o
   4   9  10       54.82       45.99      7.55 o
  -4  10  10        5.82        4.60      2.63 o
  -3  10  10       11.45       24.31      3.26 o
  -2  10  10      327.25      312.97      6.02 o
  -1  10  10       10.91       28.26      3.29 o
   0  10  10      476.94      509.47     28.21 o
   1  10  10      186.58      162.11      9.76 o
   2  10  10       18.34       24.52      4.83 o
   3  10  10        4.21        5.42      4.48 o
   4  10  10       17.07       20.04      5.89 o
  -4  11  10        8.94        9.40      3.12 o
  -3  11  10       91.60       94.66      4.27 o
  -2  11  10        0.97       16.34      5.53 o
  -1  11  10       20.45       25.94      2.84 o
   0  11  10       15.68       26.10      5.54 o
   1  11  10       41.55       49.11      4.58 o
   2  11  10      111.59       93.21      6.52 o
   3  11  10        1.06       -3.77      3.77 o
   4  11  10      269.48      290.07     15.14 o
  -4  12  10       24.13       19.01      3.84 o
  -3  12  10       30.42       36.77      3.51 o
  -2  12  10        2.98        5.39      2.35 o
  -1  12  10        0.02        2.34      2.32 o
   0  12  10       32.95       36.32      3.85 o
   1  12  10        0.01        6.22      2.99 o
   2  12  10        0.28        1.67      3.00 o
   3  12  10       89.37      107.85     10.86 o
  -4  13  10       30.39       20.64      6.25 o
  -3  13  10        5.54        2.65      2.86 o
  -2  13  10       33.20       36.78      3.61 o
  -1  13  10       64.93       69.30      4.08 o
   0  13  10       16.54       30.32      3.70 o
   1  13  10       81.29       88.91      7.17 o
   2  13  10       24.37       18.02      3.89 o
   3  13  10       13.16       15.32      5.89 o
  -3  14  10        7.67        8.46      2.72 o
  -2  14  10      132.84      149.02      5.92 o
  -1  14  10      121.51      130.87      5.40 o
   0  14  10       58.49       69.42      6.30 o
   1  14  10       68.78       85.94     18.76 o
   2  14  10       29.98       24.21      4.40 o
   3  14  10       46.41       56.37      8.73 o
  -3  15  10       29.40       30.07      3.22 o
  -2  15  10       99.62      134.91      5.93 o
  -1  15  10      208.05      212.18      5.90 o
   0  15  10      279.61      258.40      7.62 o
   1  15  10      229.41      231.16     12.30 o
   2  15  10      146.29      169.35     12.52 o
   3  15  10        0.10       -4.48      4.48 o
  -3  16  10        0.30        2.96      2.87 o
  -2  16  10      170.17      179.52     10.78 o
  -1  16  10       10.82       23.41      3.35 o
   0  16  10        8.95       31.11      6.72 o
   1  16  10        0.88        6.77      4.60 o
   2  16  10       14.39       18.71      4.36 o
  -3  17  10        0.01       11.57      4.91 o
  -2  17  10        9.76       14.36      3.19 o
  -1  17  10        9.28       14.03      2.77 o
   0  17  10      128.28      134.27      7.37 o
   1  17  10       37.84       38.18      5.83 o
   2  17  10      163.75      148.66      7.94 o
  -3  18  10       40.77       50.70     10.38 o
  -2  18  10        0.56        5.57      2.90 o
  -1  18  10       50.54       52.47      3.91 o
   0  18  10       46.01       50.57      5.35 o
   1  18  10       41.47       47.49      6.33 o
   2  18  10        4.42        3.06      4.95 o
  -2  19  10       48.12       54.74      4.48 o
  -1  19  10       67.58       81.07      7.53 o
   0  19  10        2.06       -0.95      3.19 o
   1  19  10       17.05       20.60      4.83 o
   2  19  10      119.06      102.46      9.68 o
  -2  20  10       36.55       34.15      5.44 o
  -1  20  10      142.66      162.51      9.54 o
   0  20  10      163.19      158.80     10.09 o
   1  20  10      238.85      236.27     14.43 o
   2  20  10       46.99       45.28      8.02 o
  -1  21  10      272.11      252.33     11.71 o
  -1  22  10        0.04       20.23      5.57 o
  -1  23  10        9.20       16.03      8.01 o
  -3   1  11       89.90      102.73      5.19 o
  -2   1  11        9.50       24.78      4.20 o
  -1   1  11       10.87       11.81      4.75 o
   0   1  11        0.53        3.26      3.65 o
   1   1  11      131.83      116.70      4.98 o
   2   1  11      242.72      228.87      6.29 o
   3   1  11        1.07        8.72      2.64 o
  -4   2  11       45.93       54.24     10.85 o
  -3   2  11       18.35       56.63      4.83 o
  -2   2  11      326.29      284.31      6.19 o
  -1   2  11        0.44        0.83      2.76 o
   0   2  11      160.83      154.38      6.77 o
   1   2  11        1.67        4.15      2.70 o
   2   2  11       19.77       29.99      3.09 o
   3   2  11      291.62      288.76      7.92 o
  -4   3  11       43.74       33.49      8.49 o
  -3   3  11       90.77      103.60      5.16 o
  -2   3  11       71.83      132.64      8.99 o
  -1   3  11       84.40       76.04      6.17 o
   0   3  11        6.99       31.11      7.07 o
   1   3  11       30.78       31.77      4.08 o
   2   3  11       53.66       66.63      4.23 o
   3   3  11        4.66        9.40      3.25 o
  -3   4  11        0.47       15.17      5.63 o
  -2   4  11      124.19      161.91      5.56 o
  -1   4  11        0.40       -0.93      3.31 o
   0   4  11      259.46      264.45      8.65 o
   1   4  11       13.64       22.84      4.58 o
   2   4  11       49.61       39.45      3.44 o
   3   4  11       85.04      102.42      6.79 o
  -3   5  11        0.13        2.81      2.60 o
  -2   5  11       16.51       30.25     10.35 o
  -1   5  11       23.05       28.24      4.93 o
   0   5  11        4.92       15.08      5.42 o
   1   5  11      121.69      146.35      6.42 o
   2   5  11        1.57        3.54      2.26 o
   3   5  11       24.26       19.99      3.99 o
  -3   6  11       32.25       48.41      6.35 o
  -2   6  11       14.59       15.69      3.21 o
  -1   6  11        3.75       18.38      6.60 o
   0   6  11        6.10        5.41      3.31 o
   1   6  11      123.10      155.86     11.85 o
   2   6  11       15.79       19.92      5.58 o
   3   6  11       28.22       27.18      4.40 o
  -3   7  11       39.58       73.95      8.34 o
  -2   7  11        1.00       18.96      4.18 o
  -1   7  11      145.59      151.25      7.31 o
   0   7  11       19.50       21.61      4.12 o
   1   7  11      214.40      227.99      8.18 o
   2   7  11       78.23       84.77      5.50 o
   3   7  11       12.84       22.16      6.36 o
  -3   8  11      234.99      232.04      8.09 o
  -2   8  11      201.88      188.48      6.55 o
  -1   8  11       22.56       49.06      5.78 o
   0   8  11       68.81       84.12      5.90 o
   1   8  11      120.92      169.52     13.24 o
   2   8  11        0.50        7.54      5.77 o
   3   8  11      172.83      167.52     11.81 o
  -3   9  11       28.32       43.47      4.84 o
  -2   9  11        0.75       19.76     14.21 o
  -1   9  11      256.04      265.37     14.52 o
   0   9  11      147.37      156.14      9.86 o
   1   9  11       74.25       94.21      6.13 o
   2   9  11      144.02      149.26     12.87 o
   3   9  11       41.05       51.17      8.02 o
  -3  10  11       12.51        9.88      3.04 o
  -2  10  11       13.22       15.39      2.73 o
  -1  10  11        4.88       16.26      6.36 o
   0  10  11       98.18      108.34     11.80 o
   1  10  11       58.24       70.15      5.53 o
   2  10  11        1.12        8.69      3.56 o
  -3  11  11       60.44       51.87      4.99 o
  -2  11  11       33.05       30.71      3.36 o
  -1  11  11      457.78      408.43      9.15 o
   0  11  11      363.87      364.73     14.53 o
   1  11  11       10.61       17.91      4.66 o
   2  11  11       83.66       99.36      6.97 o
  -3  12  11        1.95       -3.06      5.66 o
  -2  12  11        0.47       -2.09      2.66 o
  -1  12  11        2.86       28.57      4.40 o
   0  12  11       54.92       78.55     10.38 o
   1  12  11      149.96      169.93      7.20 o
   2  12  11       56.12       67.07      6.62 o
  -3  13  11       76.01       79.27     12.03 o
  -2  13  11       29.28       29.45      3.88 o
  -1  13  11      132.75      142.04      7.29 o
   0  13  11       16.77       19.95      7.30 o
   1  13  11      129.37      130.04     13.81 o
   2  13  11       18.40       28.52      6.60 o
  -2  14  11        0.51        2.10      2.81 o
  -1  14  11        3.32       11.93      4.32 o
   0  14  11        2.13        3.09      4.94 o
   1  14  11       90.24       98.64     10.62 o
  -2  15  11        4.49       -1.09      3.81 o
  -1  15  11       22.62       24.13      5.74 o
   0  15  11        0.36       -3.06      6.13 o
   1  15  11        0.18        2.36      5.18 o
  -2  16  11       57.64       43.13      7.19 o
  -1  16  11        1.90       -1.41      5.89 o
  -2  17  11       10.03       20.74      8.96 o
  -1  17  11       28.64       39.37      9.43 o
  -3   0  12      506.06      390.95     22.79 o
  -1   0  12       57.47       75.12      8.02 o
   0   0  12        0.17       -3.17      3.89 o
   2   0  12       56.69       58.13      6.21 o
  -1   1  12       58.62       81.25      6.57 o
   0   1  12        0.71        5.34      2.96 o
   1   1  12      292.23      307.12      8.42 o
   2   1  12       39.91       32.01      3.51 o
  -3   2  12       90.84       92.67      9.47 o
  -1   2  12       43.17       48.30     10.74 o
   0   2  12       28.67       36.77      4.75 o
   1   2  12        1.99       17.87      3.30 o
   2   2  12        1.40        3.02      2.58 o
  -3   3  12        8.95       23.57     10.96 o
  -1   3  12        0.81        3.41      3.86 o
   0   3  12        4.91       15.23      3.97 o
   1   3  12        7.56        9.17      2.97 o
   2   3  12       25.29       23.82      3.63 o
  -1   4  12        6.49       14.38      7.78 o
   0   4  12       62.67       67.56      5.89 o
   1   4  12        0.00        0.32      2.55 o
   2   4  12      150.88      149.82     10.23 o
   0   5  12        1.13       13.16      4.95 o
   1   5  12       46.23       40.28      4.85 o
   2   5  12       13.15       24.93      4.66 o
   0   6  12       35.61       61.60      9.79 o
   1   6  12        5.54        8.12      4.32 o
   2   6  12      107.47      109.17      6.84 o
   0   7  12       92.81       95.82     11.56 o
   1   7  12        6.43       10.61      6.60 o
   1   8  12       11.79       13.20      6.60 o
   2   8  12       16.36       21.22      5.89 o
   2   9  12      135.64      151.36     10.86 o
   2  10  12       24.09       26.17      6.37 o
 
